# Supplementary material for: Activation of the integrated stress response is a vulnerability for multidrug‐resistant FBXW7‐deficient cells
Source: EMBO Mol Med. 2022 Jul 21;14(9):e15855. doi: 10.15252/emmm.202215855 (PMC9449593; doi:10.15252/emmm.202215855)
Supplement: Supplementary file 2 — Dataset EV1 [file EMMM-14-e15855-s001.xlsx]

## Sheet: CISPLATIN SCREEN (POOL) 
	CISPLATIN (1.5uM)
	Library 1			Library 2
	Hit	N reads		Hit	N reads
	Fbxw7	362449		Gpr176	354821
	Myh9	330392		Pdcl	192115
	Fam115c	114294		Tsc2	170171
	Bicd1	100892		Tshz1	111844
	Mlf1	73840		Lrrc10	78165
	1700029H14Rik	29063		Rdh16	72533
	Vmn2r95	21422		Ptgs1	6180
	2810453I06Rik	19702		Grhl1	4901
	Epc2	15421		U2af1l4	3609
	Ano8	12648		Glod4	2944
	Obfc2a	12565		Slc5a12	2427
	Git2	12555		Pdzrn4	2340
	Fam198b	10276		Dtnbp1	2211
	Smap2	9624		Top2a	1993
	Gm5538	7699		Sipa1l1	1924
	Igfn1	5353		Arhgef6	1837
	Ttpal	4327		Nyx	1741
	Ppfibp2	3300		1700018F24Rik	1701
	Zfp462	3022		Gyx	1516
	Olfr666	2870		Fbxw7	1465
	Nr1h4	2383		Pou5f1?	1017
	Braf	2352		Egf	974
	Brwd1?	2023		Lrrc57	945
	Tdrd9	1940		Vmn2r81	776
	Glt8d1	1854		Myh9	656
	Pou5f1?	1659		Gm97	618
	Vmn1r71	1521		Xiap	588
	B630005N14Rik	1511		Obsl1	521
	Nhlrc2	1436		Mgat1	435
	Sbf1	1423		2310030N02Rik	432
	Ceacam16	1399		Lypd6b	432
	4932438H23Rik	1212		Gm4787	424
	Fbxo21	1187		Tsga14	359
	Fabp9	1046		Ptpn2	340
	Scp2	1039		Asxl1	337
	H2-M2	932		Tbck	296
	C230096C10Rik	803		Olfr605	279
	Engase	798		Serhl	265
	Rnf24	737		Pcdh18	257
	C230081A13Rik	732		Olfr1427	253
	Vmn2r66	679		Crebbp	238
	Sugt1	658		Fam115c	217
	Lrrc8a	557		Bicd1	214
	Otud3	533		Fbxw7 (2)	178
	Zfp566	524		Mlf1	172
	Olfr549	518		Ttc3	120
	Mphosph6	501		Hoxd11	119
	Skint7	464		Mtmr9	106
	AF529169	372		1700013D24Rik	101
	Papolb	319		Naa30	101
	Dse	312		Ugt1a1	100
	Naa30	290
	Rcan2	277
	4930568D16Rik	273
	Slc38a11	240
	Smg7	233
	Tmem111	231
	Drd1a	227
	Tmem194b	227
	Krt25	219
	Tas2r117	209
	Xrn1	188
	Prkaa1	187
	Fam122b	166
	Slc30a10	165
	Olfr459	153
	Cyp11b1?	146
	Nxf1	145
	Olfr713	139
	Omg	121
	Ybx2	112
	Cd200r1	108
	Nos1ap?	106
	Odf4	106
	Slc2a9	105
	Drp2	103

## Sheet: UV SCREEN (POOL) 
	UV-C 25 J/m2
	Library 1
	Ptgs1	149217	CGAGAAGTACTCATGCGCCG
	Fam115c	140210	TTTGCTCAATGCTATACGCG
	Glod4	104891	CTGCAAAGCTGCATGCAATG
	Reps1	54861	GATTGCCTACGGATCTCATG
	Trp53inp1	50345	CTTGTTTCCACCTTGATAGG
	Cyp3a11	42882	TTTCTCTTTCTAGGGTTTAG
	Fbxw7	38937	AGTGTCTGAGAACGTTAGTG
	2200002K05Rik	37386	TGGAAGTACACTCCTAACTG
	Fbxw7 (3)	35081	TGGTCAGCGGTCACGGGCAG
	Ifngr1	34855	GTATTCCCAGCATACGACAG
	A130010J15Rik	26878	CATCCTTCTGTCCGGTCGGG
	2810453I06Rik	25549	TGGAAAGTCACGGGCCACGG
	Nub1	25490	GCTATGGGATATCACGAGAG
	1700029H14Rik	25244	GGTGAGCCTAGAGGACGACG
	Obfc2a	21965	ACAGACAGGGGATATTATTG
	Tubgcp4	21700	TTACTTTTCTAATGCGCTTT
	Fbxo21	17678	TCTAACCAATTGACGTAGTG
	Ep300	14685	CATATGCTCGTAAAGTGGAG
	Olfr749	11958	TTACCCTACCATCATGACTG
	Il17d	11016	CGTGTCGCCCTGGGCGTACG
	Ccdc13	10907	CTTTCATTTTAGGGGCGTCG
	Gm1673	10829	AGCAAGGACCTGAGCGCGGG
	Slc22a19	9975	CATTTATCCGGTCTCAGGTG
	Slc22a2	9415	ACCAAATCGCCTTTACTGTG
	4933409G03Rik	9392	CCAGGACAGTGGTAACTCTG
	Axin1	8932	GAGCTTATTCACCGTCTAGG
	Mlf1	8595	TCACGTTCTCGACGATTATG
	Olfr441	8314	CCTCAGGATGAGAATTAAAG
	Lyar	7882	GTCAGAAGTACGGAGGCAAG
	Pirt	7057	TTCCAGAAGTGAGTCTGTCG
	Glipr1l2	6309	TTTGTCTAGATGAGTATTAG
	Fbxw7 (2)	5733	GTGGCAACCGCATAGTTAGG
	Elmod2	5591	GGGCCGTCAACTTTTTCGTG
	Oct4?	5485	CTCAGTGATGCTGTTGATCG
	Apc	5119	GATCTGTATCCAGCCGTTCG
	Git2	4820	AAAGGGACGACGGTCGTCTG
	H2-M2	4609	CTGACGGTATGCGTGAAGTG
	Nanog?	4245	CGTAAGTCTCATATTTCACC
	Nmt1	4085	AACTGGTAGCTCCGTTTACG
	Tmem136	3931	GCTACTTCATCTTCGACTTG
	Tmem194b	3901	CGACTCACGCTTACTATGTG
	Scp2	3875	CTGTTCCACTGCGGAGTAAG
	Rbm17	3846	CTTTCTCTACAAGAGACGTG
	Mrgprb1	3782	GTCATATGTACTGTGCTTTG
	Olfr845	3757	TTGACAGCACTAATAGCCAG
	Rictor	3597	CAATTAAGTCGAATAAATGG
	Fam110b	3250	ACCTTCAGCGACTCTGCGAG
	Apc (2)	3224	CCGACTTCCGTAGGAGCGAG
	Pde10a	3180	CGCTGCCTCGGCTCACTATG
	Brwd1?	2953	GGTCTTCGAGAAGACGTTTT
	Smap2	2941	ATTTCGGAGAGCTTTTCCGG
	Otud3	2858	ACCGTAGCGGTAGGCGATGG
	Cisd1	2727	GAAGGCATGCACCACCTTCG
	Lpar1	2714	CAGTCAGTCTCCGGGTATAG
	Vmn1r71	2704	GAGAGAAGTATCACCAGATG
	2510002D24Rik	2619	TACACCACTACTACGTCCAG
	Pald1	2584	CTGCACCAGGTAGTGCTCGG
	Olfr605	2445	TGAGCAAGGCATGCATCGAG
	Rcan2	2327	CTGTTTAAGAGTTTCCGACG
	Ceacam16	2313	TTGCCTACAATTGGTACGCG
	Zfp113	2267	AGACTGACTTCTTGTTCGTG
	Tdrd9	2249	CTCTTTCAGCGCTGTCCGCG
	Rrp15	2225	GTCCCAGCACTCGACTCTGG
	4930571K23Rik	2141	TCATCCTTACCCAGCTTAGG
	Elovl3	2132	ATCTGTTGCTCATCGTTGTG
	Ppfibp2	1922	CACTCCGTAGTGTGTCGATG
	Nr1h4	1916	ACAGGTGAGCGCGTTGTAGG
	Mtap7d3	1901	CAACTGGCGTTTTTGCTGAG
	1700025E21Rik	1858	TCTCTATTTTGTCGCTTACG
	Sult1c2	1839	AGGCAGATTCAGACCTTCGG
	Klk10	1822	TGATAGTCACGCTCGCACTG
	Ctsq	1765	GGCAATAGAGGCTGTCGTTG
	Drd1a	1686	CATCCTGATTAGCGTAGCAG
	Braf	1679	CATAGGTACCCGCAAGATGG
	Lpar2	1665	AAAGGCTGGTTCCTGCGACG
	Wash	1652	CAGAGCCCGCTCATCCAGTG
	Fam198b	1642	CTTGGGTTTCACCGTGCCAG
	Fbxo18	1582	ATGGGAACAAACGATGGCGG
	Epc2	1524	ATCTGGTTGCTCGTTGTCTG
	Smg7 (2)	1490	ACTCAGGTATACATGACCGG
	Jmjd7	1486	TTATGCGGACGCGGTGCGAG
	Ptpn2 (2)	1393	TCACTTCCATTATACCACCG
	Kat2a	1342	GCTACGGCACAACTCGCTCG
	Smg7 (3)	1313	TTCCTTGGTTCACTTCTCGG
	1700074P13Rik	1302	ACTCTCATTGACCCTCAGTG
	Csnk1a1	1260	TAACTTCCTAATGGGTATTG
	H2-DMb2	1217	TCAAATATCCTCAACGAACG
	Parp14	1211	GAGTTGTTGATTTGAGCGGG
	Krt2	1180	GCATCTCTAGTAGCGTGGCG
	Syt4	1110	ATTTTGATGTACGGGTCAGG
	Trmt12	1101	CTGAGCAGGTGAACGAACCG
	Fbxo18 (2)	1086	TTTGAAGGGCATTAACGTCG
	Dhtkd1	1080	GCTTAAGCCTCGCATTTTAG
	Olfr31	1047	GCTAGTTGATTATCTTCTAG
	Olfr922	1029	TGGTAACAGTGTACAACAGG
	Cst10	1026	TTCACTATAGGTTGTGGCTG
	Bcl7b	1016	CCTCCTTGCTATCTGTCACG
	Fkbp5	1002	GGGCTTTGTCGATCCCAATG
	Endou	996	AGCAGCGATGCCGTCACTAG
	Hoxb2	989	CCGAGGTCGGATCACCATCG
	Zp2	985	CACACGCTATCTGCGCACCG
	Satl1	972	TTGTTTTCATATCGGAAGTG
	Olfr606	966	TCTACATTATTGGGGTAACG
	Npsr1	959	GCTATTCCGATGAGGACTTG
	Tagap	947	CCCCACAGATGATCGACAAG
	Ly6g5c	936	CTAGGTGATACCAAGCTCGG
	Tbck	922	AAATAGCCCTTACCCTATTG
	Tmem62	922	TGCACACCCGTCACTTCACG
	Zfp534	911	ATACTAAGTTTGGATTGTTG
	Nfkbiz	909	ATACTGGTACATTGACGCCG
	Omg?	908	ACTTGACTACATCACCACCG
	Slc15a2	895	TTACCTTTCATGCCATAATG
	Myh9	892	ATCCTCACCCCACGCATCAG
	Apc (3)	888	GATCCTTCCCGACTTCCGTG
	Usp21	869	CCTCAGGCTCTCGTCCTAGG
	Nup133	866	GCTCCCGTGGAAATCGCTAG
	F3	851	CAGTGTAGGTATAGTTGGTG
	Apc (4)	839	CTACTATCATCATGTCGATG
	Efcab9	830	GGGATGATATTTGACCTCCG
	Cfb	823	TTTCAAAGTCCTGCGGTCGG
	Defb21	823	AAAAGATGCTTGAAAATTTG
	Fabp4	822	AAAGTACTCTCTGACCGGAG
	Mypn	821	GATGCATGCTTCGTCTGGTG
	Scgb1a1	817	GAATCAGAGTCTGGTTATGG
	Pou4f3	805	CGCATCACGCGGTACATCAG
	Naa30	791	CCAGAACTGCGACACCTCCG
	Fabp9	783	GGAGATCTCTTTCAAGTTGG
	Mid2	782	TCGCTGAATCACCGGGGCCG
	Ccdc79	779	TTTATTTCCGGGAAATTGGG
	BC005561	776	AACATAGATATCGCTTATAG
	Epc2 (2)	770	CGCTGAAATAGCTCGCTGTG
	1700018F24Rik	769	AGTGCCATATTCAGCTTTCG
	Vmn1r68	767	GCCATTACAATCAGTCATAG
	Prkcz	755	TCTCTTGCAGGATATCGACG
	AU021092	736	TGTTCCTAGTAGTTGCACCG
	3110082D06Rik	725	GTGTAAGTCCGAATAGAGCG
	Nxf7	713	CAGAGGCAATGCGAAAGTCG
	Hykk	699	CCTTTAGTTCGGCATACGGG
	Zfp518b	698	TGACTACATCGTCAAGCACG
	Hsd11b1	689	CCTCTGCTCACTACATTGCG
	Ogfr	687	GTCAGAGAGCGTCTTGTCCG
	Rnf2	675	TGTTTACATCGGTTTTGCGG
	Col25a1	661	TACTCCTGGCATTCCTCGGG
	Ssbp4	651	TCTCTTTCATAGATCCGTTG
	Acpl2	639	CATAAACCGGGTCTACGGTG
	Olfr805	632	TTACATCTTGAGCTTGATAG
	Nell2	625	ATGGAGTGCGCCAAGTCCCG
	Egfl6	618	CCAATTGCCTCAATACCCGG
	Dio3	617	TGTCGTCTGATACGCATATG
	Nrp1 (2)	613	TACGTGGAAGTAATCGATGG
	Slc3a1	610	GTTCCAATCGAGTAGGACAG
	Olfr761	608	TTTCTTTGCATCTTTTGCCG
	Gm14744	606	CGCACCCTTTACATAGCTGG
	Ephx2?	589	CCTGTTGGTGCGTACCAGGT
	Olfr787	582	ATCTTTCCACCATTAATGTG
	Nrp1	580	CTCACATTGGGCGTTATTGG
	Vsig1	579	TTCAAAGACCGAATAATTGG
	Errfi1	576	ATTTCAAATACGATGCTCCG
	Eif5a2	563	CGGCTTCGTCGTGCTCAAAG
	C9	550	TGTCTTTTCGTCTCGTACCG
	Fam65c	544	TCCAGGTTCTCGTGCACCGG
	Nup50	544	AGGCAAAGCGCAGAAACGTG
	Icos?	534	CTGCAAAGCTGCATGTAATG
	Smad2	533	ATATTGCCGGCTCTGGCGCG
	Tas2r117	527	TATTCATTTGTCCACATGTG
	D5Ertd577e	510	CACATTTTGCTCCCTACATG
	Kcnt2	499	TTCAGCATCTAGAACGAATG
	Myt1	497	CTGGTTCAGGACATGTGCGG
	Paqr8	489	CTACTTTGTGGACTACGTCG
	Pde12?	487	GATGTCTGCATTGCACGGTT
	Slc7a13	486	TACTTTGCGTTTTCTGGCGG
	Vmn1r78	483	ATATTTACCGAATAATGAGG
	Oit1	471	CAAACAGGCATAACCCCCAG
	Necap1	468	TTTATTGGCATCGGCTTCAG
	Tmem120a?	466	CGTCTTTGTAAGCGAACCGT
	Cldn4	454	GCTGATGACCATAAGGGCTG
	Dsg1c	453	ACTCTGATCTGCAATAGTTG
	Ddx1	447	AATTGGTGGCGTTGCGGCTG
	1110054O05Rik	440	GGAAGTCCTTGGTAAGAGAG
	4930568D16Rik	437	ATGTTTTAAGTGTCCGAAGG
	Ptpn2	436	GGCAGCATGTGTTCGGAAGG
	Jmjd5	432	GTGGCTGCGCTTTTGCGGCG
	Cacng3	431	TCACTCTGCTGTTTTTCGGG
	Ing2	430	CTGCTGTAGGCGTTTTTTCG
	Rad51ap1	412	GACGCCTCGAGTGTTGAAGG
	Slc20a2	412	GGATGGAGCTCGTCAAGATG
	Sbf1	410	CTCACATGTACCGTCCCATG
	Lmbr1l	408	ACTGGATGTAGTAGTTGCGG
	Myh9 (2)	406	GGGTTGGTATTCCTCAACGG
	Uchl4	396	GGAGTAACACTGCGCACACG
	Gdap1	394	TCCTTGTGGTTGCATAAGCG
	Slmo1	394	TCACCGCTCGCACGAGGCCG
	Epc2 (3)	393	ATTACAATCGCTTGTACAAG
	Fibcd1	375	GCAGCGAGGGTCGATGAGAG
	Enam	374	TGTTCCCAGCGTTCGGCCCG
	Olfr102	373	CACAGGCCAGATCCAACAAG
	Fv1	372	TCATCCTTTTCGAGCGGTAG
	Prkaa1	366	ACTTCTGGTGCGGCATAATG
	Apba1	361	GCGGAGGCCGAGCACGTCGG
	Sbp	359	GACTGATGTCTATGGAACCG
	BC048502	351	TGGGTGAGTAATCTTTTGAG
	2610029G23Rik	349	CCTGATATTGAAATGGCTTG
	Ubqlnl	346	ATTGTTGGTTACCAGGTTCG
	Fbxw7 (4)	340	GGCTCAGACTTGTCGATACG
	Esco2	338	GCTTATAGGTCACTTGATTG
	Engase	337	GTAACCACCCATCATGTCGG
	Ick	336	TTCCAGATCGGACACCCACG
	Slc38a8	324	GACAGATGCTGCGTAGCCCG
	Htr3b	319	CAATACAGCATGGACGCAAG
	Slco4a1	316	GCTGGCGATGAGCCCGCTCG
	Olfr173	309	ATTTTAGGGGTAATAGCACG
	Ermap	307	TGTGGTCTTGCCCGTCTTGG
	Rnf7	306	GTTTTCAGCTTGACATCGAG
	Muc15	300	ATCACCAGAAAACTTTACTG
	Mettl8	285	CTGCTTCCGACTTGATCCCG
	Tppp3	285	CCCGTTACGGCCTTTCCGTG
	Snx31?	283	AAAATCAGATACGGCTGAAG
	Skint4?	282	CTGTGCACCTATACGTGAGT
	Flcn	281	TGACTGACGTACTTAATAGG
	Prtn3	281	CGGCTGTCAGCACGAATCTG
	Trp53	281	AAGTCACAGCACATGACGGG
	Dusp4	280	CGCCGGAACGCGGAGCGCAG
	Dag1	271	CAGACGGTACGGCTGTTGTG
	Trpa1	270	GCAAGACATAAGTGATACGG
	Gm11568	267	AGCACAGATTGAGGCAGAAG
	Olfr1206	264	GCCAAAACAATCTGAGCAGG
	Rqcd1	264	CCTCTGTGTCTGCGCATCAG
	Gm39862	261	CTACATAGCTGCATGCAATG
	Olfr871	259	CCAGCAAGCCACTTAGTTGG
	Slc22a8?	259	CTGCTAAGCTGCATGCAATG
	Olfr373	258	GAGCACCTGGTAGTGCAGGG
	Prpsap2	252	CTCTTCTCTAGGCGGCTGGG
	Trib2	252	TGCGACAAGTTCGGAGTCTG
	Klhdc10	250	ACCTGTCCGTATATACGGCG
	Hoxa3	249	CGATGGTACTCAACGCCATG
	Smc5	249	TTGCAGTCAACCGATATTAG
	Eya3	248	CAACAGTAGTAATTGGCTCG
	Asb11	244	GCTTCACTGCTTCGTGGATG
	Ltc4s	243	TCGCCACACTCTGGGTCGCG
	Tcea3	242	GAAAGAAGTACCTAGTTTTG
	Zfp566	242	GAGAGTGGGCACGTCGTCAG
	Msra	241	GGATCGGCTCGGTGCGTCCG

## Sheet: UV SCREEN (CLONES) 
	UV-C 25 J/m2
	Library 2
	Clone number	Genes identified	sgRNA sequence
	Clone 2	Ptpn2	GGCAGCATGTGTTCGGAAG
		Gm5595	ACCTGTTCTTTCATTTATT
		?	CCAGAGGACAGCCACGACG
	Clone 10	Fbxw7	AGTGTCTGAGAACGTTAGT
		Tsga14	GGCAAAGACAAGCCTTATC
	Clone 13	Ptpn2	GGCAGCATGTGTTCGGAAG
		Ptpn2 (2)	TCACTTCCATTATACCACC
	Clone 15	Ptpn2 (2)	TCACTTCCATTATACCACC
		Olfr605	TGAGCAAGGCATGCATCGA
	Clone 16	Ptpn2 (2)	TCACTTCCATTATACCACC
		Tsga14	GGCAAAGACAAGCCTTATC
	Clone 17	Ptpn2 (2)	TCACTTCCATTATACCACC
		Olfr605	TGAGCAAGGCATGCATCGA
	Clone 20	Tbck	AAATAGCCCTTACCCTATT
	Clone 22	Fbxw7	AGTGTCTGAGAACGTTAGT
		Tsga14	GGCAAAGACAAGCCTTATC
	Clone 23	Fbxw7 (2)	GTGGCAACCGCATAGTTAG
		Ttc3	CCAGAGGACAGTCACGACG
	Clone 25	Socs3	TTTCTTATCCGCGACAGCT
		Gas6	TTAACTCACCTTGATATCG
	Clone 29	Fbxw7 (2)	GTGGCAACCGCATAGTTAG
		1700018F24Rik	AGTGCCATATTCAGCTTTC
	Clone 30	Ptpn2 (3)	CCATTTCTCTGTCATCCGT
		Ptpn2 (4)	GCAGCATGTGTTCGGAAGT
	Clone 32	Ptpn2	GGCAGCATGTGTTCGGAAG
		Nrp1	CTCACATTGGGCGTTATTG
	Clone 35	Tbck	AAATAGCCCTTACCCTATT
		Olfr605	TGAGCAAGGCATGCATCGA
	Clone 38	Gm4871	AGTGCCATATTCAACTTTC
	Clone 47	Ptpn2 (2)	TCACTTCCATTATACCACC
		Olfr605	TGAGCAAGGCATGCATCGA
	Clone 53	Tbck	AAATAGCCCTTACCCTATT
	Clone 54	Fbxw7 (2)	GTGGCAACCGCATAGTTAG
	Clone 55	1700018F24Rik	AGTGCCATATTCAGCTTTC
		Tsga14	AGTGCCATATTCAGCTTTC
	Clone 56	Ptpn2 (2)	TCACTTCCATTATACCACC
		Tbck	AAATAGCCCTTACCCTATT
		Olfr605	TGAGCAAGGCATGCATCGA
	Clone 61	Ubxn7	CTTGTGCATCAAGTCGATT
		Prkar1a	GTCCTCCCTCGAGTCAGTA
	Clone 63	Olfr605	TGAGCAAGGCATGCATCGA
	Clone 65	Ttc3	CCAGAGGACAGTCACGACG
	Clone 66	Ptpn2 (3)	CCATTTCTCTGTCATCCGT
		Arntl2	TGCGTGGTCGCCCAGTGTA
	Clone 69	Fbxw7	AGTGTCTGAGAACGTTAGT
		Tsga14	GGCAAAGACAAGCCTTATC

## Sheet: RIGOSERTIB SCREEN (CLONES) 
	Rigosertib
	Library 1
	Clone number	Genes identified	sgRNA sequence
	Clone 1	Fbxw7	AGTGTCTGAGAACGTTAGT
	Clone 3	Optn	ATCCAGGTGATGCGCCTTC
	Clone 5	Fbxw7	AGTGTCTGAGAACGTTAGT
	Clone 8	Fbxw7	AGTGTCTGAGAACGTTAGT
	Clone 11	Frs2	AGCGAGCACTTCCCACCGA
	Clone 12	Fbxw7	AGTGTCTGAGAACGTTAGT
	Clone 14	Fbxw7	AGTGTCTGAGAACGTTAGT
		Myh9	ATCCTCACCCCACGCATCA
	Clone 16	Arl6ip5	CCTTCAACATGATCCTCGG
		Git2	AAAGGGACGACGGTCGTCT

## Sheet: CSCi SCREEN (CLONES) 
	CSCi 5μM
	Library 2
	Clone number	Genes identified	sgRNA sequence
	Clone 3	Gtf3c2	TGAGTGGATTCCGGTAGCC
		Thoc7	GAATACGAAAAAATCGACA
	Clone 4	Shroom4	TGTGACACGAACGAAGCCG
		Sdr39u1	GGGTGCGCAGTTTCGGTGA
	Clone 6	Olfr645	AGCATTAAAGTTGATCACT
	Clone 18	Olfr1245	CTTGCCTCTCTATCACTCT
		B3galt1	CCATGTCTCCCGGATTGCC
	Clone 20	Fam75a	GTCTCTGGTAGCTGCCGCC
	Clone 23	Fbxw7	GTGGCAACCGCATAGTTAG
	Clone 26	Vmn2r51	CTTTCAGAATCCAATTGGG
	Clone 33	Il5ra	AGTGTCCCTTCGTTGCACC
	Clone 37	Fbxw7	AGTGTCTGAGAACGTTAGT
	Clone 44	Fam75a	GTCTCTGGTAGCTGCCGCC
	Clone 55	Fbxw7	GTGGCAACCGCATAGTTAG
		Ttc3	CCAGAGGACAGTCACGACG
	Clone 57	Gm5595	ACCTGTTCTTTCATTTATT
	Clone 58	Ttc3	CCAGAGGACAGTCACGACG
	Clone 63	Fbxw7	GTGGCAACCGCATAGTTAG
		Ttc3	CCAGAGGACAGTCACGACG
		Ptpn2	GGCAGCATGTGTTCGGAAG
	Clone 64	Fbxw7	GTGGCAACCGCATAGTTAG
	Clone 65	Cdkn1b	CCTTGCAGGCGCTCTTGGG
	Clone 66	Vmn1r87	CTACTTCGGCAGTATATCT
	Clone 67	Vmn2r51	CTTTCAGAATCCAATTGGG
	Clone 68	Pomgnt1	GAGTGTCTCTCTTTGGTGG
		Rdh16	GACTGCTGCCTCTGCGCCG
	Clone 69	Vmn1r87	CTACTTCGGCAGTATATCT

## Sheet: CISPLATIN SCREEN (CLONES) 
	CISPLATIN (2-2.5 μM)
	Library 1 - 2 μM			Library 2 - 2.5 μM
	Clone number	Genes identified	sgRNA sequence	Clone number	Genes identified	sgRNA sequence
	Clone 1	?	CTCAGTGATGCTGTTGATC	Clone 1	Tbck	AAATAGCCCTTACCCTATT
	Clone 2	Fbxw7	AGTGTCTGAGAACGTTAGT	Clone 3	?	CTCAGTGATGCTGTTGATC
		Myh9	ATCCTCACCCCACGCATCA	Clone 4	Tbck	AAATAGCCCTTACCCTATT
	Clone 3	?	CTCAGTGATGCTGTTGATC		Tsga14	GGCAAAGACAAGCCTTATC
	Clone 8	?	CTCAGTGATGCTGTTGATC	Clone 7	Fbxw7	AGTGTCTGAGAACGTTAGT
		Fbxw7	AGTGTCTGAGAACGTTAGT	Clone 9	Crebbp	TTGCCAGTGAATCGCATGC
		Myh9	ATCCTCACCCCACGCATCA		2310030N02Rik	GCACTGCGGGCCTTCAATG
	Clone 11	?	CTCAGTGATGCTGTTGATC	Clone 10	4933409G03Rik	CCAGGACAGTGGTAACTCT
		Fbxw7	AGTGTCTGAGAACGTTAGT		Gm1673	AGCAAGGACCTGAGCGCGG
		Myh9	ATCCTCACCCCACGCATCA	Clone 13	Olfr605	TGAGCAAGGCATGCATCGA
	Clone 12	?	CTCAGTGATGCTGTTGATC	Clone 14	Ptgs1	CGAGAAGTACTCATGCGCC
	Clone 15	Fbxw7	AGTGTCTGAGAACGTTAGT	Clone 15	Rragc	AAGATCATTTCGTAGTCAA
		Myh9	ATCCTCACCCCACGCATCA	Clone 17	Ptsg1	CGAGAAGTACTCATGCGCC
	Clones 17	Fbxw7	AGTGTCTGAGAACGTTAGT		Glod4	CTGCAAAGCTGCATGCAAT
		Myh9	ATCCTCACCCCACGCATCA	Clone 20	Olfr605	TGAGCAAGGCATGCATCGA
	Clone 25	Fbxw7	AGTGTCTGAGAACGTTAGT
	Clone 28	Fbxw7	AGTGTCTGAGAACGTTAGT
		Ptpn2	GGCAGCATGTGTTCGGAAG
	Clone 32	Fbxw7	AGTGTCTGAGAACGTTAGT
		Myh9	ATCCTCACCCCACGCATCA

## Sheet: DAB-III SCREEN (CLONES) 
	DAB-III 25μM
	Library 1
	Clone number	Genes identified	sgRNA sequence
	Clone 6	?	CGTAAGTCTCATATTTCACC
		BC048502	TGGGTGAGTAATCTTTTGA
		Ccdc79	TTTATTTCCGGGAAATTGG
	Clone 7	Fbxw7	AGTGTCTGAGAACGTTAGT
		Myh9	ATCCTCACCCCACGCATCA
	Clone 9	Fbxw7	AGTGTCTGAGAACGTTAGT
		Myh9	ATCCTCACCCCACGCATCA
	Clone 11	Fbxw7	AGTGTCTGAGAACGTTAGT
		Myh9	ATCCTCACCCCACGCATCA
	Clone 15	Rock2	ATTACCTTACGGAAAAGTG
		Trmt12	CTGAGCAGGTGAACGAACC
	Clone 16	Adipor1	TTGAAGCAAGCCCGAAAGG
		Rarg	TACAAAAGTGTTTCGAAGT
	Clone 18	Fbxw7	AGTGTCTGAGAACGTTAGT
		Myh9	ATCCTCACCCCACGCATCA
	Clone 21	Fbxw7	AGTGTCTGAGAACGTTAGT
		Myh9	ATCCTCACCCCACGCATCA
	Clone 25	Jmjd5	GTGGCTGCGCTTTTGCGGC
	Clone 26	Mlf1	TCACGTTCTCGACGATTAT
		Ofr802	GGTATAGTGACGGTTGTGA
	Clone 28	Fbxw7	AGTGTCTGAGAACGTTAGT
		Myh9	ATCCTCACCCCACGCATCA
	Clone 31	Serhl	CTGGTAGTACGGGAGGCCT
	Clone 32	Fbxw7	AGTGTCTGAGAACGTTAGT
		Myh9	ATCCTCACCCCACGCATCA
	Clone 34	Fbxw7	AGTGTCTGAGAACGTTAGT
		Myh9	ATCCTCACCCCACGCATCA
	Clone 38	Fbxw7	AGTGTCTGAGAACGTTAGT
		Myh9	ATCCTCACCCCACGCATCA

## Sheet: KMB7 TIGECYCLINE SCREEN
					TIGECYCLINE RESISTANCE SCREEN IN KBM7
Gene Symbol	Number of perturbations	Ranks of perturbations	Perturbations	Most enriched perturbation							STARS Score	Average Score	p-value	FDR	q-value
EIF2AK4	4	5	16	22	46763	EIF2AK4_AGGATGACCGAGCTGCACGC	EIF2AK4_GTAGGCCTTCCCATCCACGT	EIF2AK4_GCAAGACGACTCCATCGTGG	EIF2AK4_ACTGGCCAAGAAACACTGTG	3	10,02075901	6,72785563	0	0	0			p-value=0 means <1.0013949431897373e-06, FDR=0 means <0.0012347199649530604
GCN1L1	4	11	12	2731	7098	GCN1L1_CTCACCAACAGGTACTTCGG	GCN1L1_TGACGACGTGATCTATCATG	GCN1L1_GGAACCCGGAGATCCTGGGT	GCN1L1_AAACCTCCACATCTGCGGTG	2	6,830263981	4,488448831	1,00E-05	0,0061736	0,0061736
TFAP2A	4	327	690	1552	4256	TFAP2A_ATCCTCGCAGGGACTACAGG	TFAP2A_CTTACCTCACGCCATCGAGG	TFAP2A_GAGTAAGGATCTTGCGACTG	TFAP2A_GACGCGTTGAGACACTCGGG	4	5,017276236	3,648094508	0,000535746	0,220191727	0,220191727
GPAA1	4	426	962	1228	64376	GPAA1_CCGCAGGATGCCGTACACGT	GPAA1_CCTGGCTTGAACGGACGATG	GPAA1_GAAGCTATTGATGCCACGCA	GPAA1_TACATGTCGGAGAACGCCAT	3	4,787340484	3,159871133	0,000917278	0,282750872	0,282750872
RIMBP3	4	477	1497	1499	35804	RIMBP3_TACACCTGCAGCAAGTCCCG	RIMBP3_GAAGGCCCAAGTTCCACGCA	RIMBP3_AAGCGGAGAACAAGCAGCTG	RIMBP3_GGACTACATATATATCTTCG	3	4,52909834	2,931740691	0,001657309	0,408692308	0,323419461
CLEC19A	4	2568	4396	6394	6396	CLEC19A_GAGGGAAGAATCGATAGCAG	CLEC19A_TTCTTAAATTCGCAGCTGGG	CLEC19A_CGGGAACACAGCTGTTCACG	CLEC19A_AGGCCTTCATGATCACAGAC	4	4,309648893	2,412044743	0,002774865	0,570234837	0,323419461
TARBP2	4	2321	3821	3823	6416	TARBP2_GGCCCTCAAACACCTCAAAG	TARBP2_GCTTTGAGAAGGTCGTACAC	TARBP2_TTCCATCTGTAGTCCTAACC	TARBP2_TCCTGGGTCACTGTGTACTC	4	4,304225292	2,612908151	0,002801903	0,493535209	0,323419461
SGCG	4	138	1777	1822	74884	SGCG_CCTAAGGTCTTGAAACGGGT	SGCG_TTTCAGATCAACTCCAACGA	SGCG_AAATGCGCGCAACTCAGAAG	SGCG_TAAGAGCTAAATTCACAACG	3	4,276734	2,976671869	0,002962126	0,456537707	0,323419461
GPR3	4	5777	6551	6552	6576	GPR3_CATTGTACAGAGAAAGGTAG	GPR3_CACTAAGGCCAGCATCACAT	GPR3_GTCCTGCGAGAATGCGCTAG	GPR3_TGGATAAACCACGCCACATG	4	4,261435495	2,238694173	0,003050249	0,417884113	0,323419461
KCNQ3	4	6673	6680	6682	6683	KCNQ3_CGGGTACTCACACCAACGCG	KCNQ3_GACTTACCCAACATGCACAG	KCNQ3_GGTTGAGAAAGACGTCCCAG	KCNQ3_TATGGCATCTACATTCAGAG	4	4,233396869	2,210155801	0,003245521	0,400172741	0,323419461
ALOX12B	4	1047	1049	1897	66857	ALOX12B_CCAGTTACCGCCCTCCGGTG	ALOX12B_GTTCCCCGTCACAGACGACA	ALOX12B_TGCACATAGTTGCAGTACCA	ALOX12B_CAAGACGTGGGTACGCTATG	3	4,224613862	2,820946102	0,003307607	0,370752731	0,323419461
FBXO45	4	2583	4740	6702	6734	FBXO45_CCAGCAATGCCACATAACCT	FBXO45_CATCAGTGCTCTGAGCAATG	FBXO45_ACCACACTTCCCATGCATGG	FBXO45_GTACCAGTGCTTGCACACCA	4	4,220190265	2,358947506	0,003329638	0,342120324	0,323419461
RNF165	4	1267	4958	6960	6977	RNF165_GTGCCCTCAGCCAAATACCT	RNF165_TCTTTCACTTACCATCTGTG	RNF165_TTTGGCTCTGTGCGAAACAG	RNF165_AGGTAATGCTGATAGTGCTG	4	4,158607822	2,394132126	0,003855371	0,365667067	0,323419461
IL36B	4	508	1998	2000	68886	IL36B_AGACACAGAATTCAGTGACA	IL36B_ACTCACCAGGCTTAATGCTG	IL36B_AAGGGTAATATGGTTTACCT	IL36B_TATTCGTGATTCTCGACAGA	3	4,156326371	2,716905098	0,0038764	0,34140007	0,323419461
MAGEA9	4	749	2032	2033	61794	MAGEA9_GAGGAGGAAGCGCCTCCCTG	MAGEA9_GATCACCTGCATGAACTCGG	MAGEA9_AGAAGCACTGAAATTGAAGG	MAGEA9_TTTATGGAGCCAATTCGATG	3	4,135196792	2,650283253	0,004089697	0,336173089	0,323419461
CD160	4	3322	7116	7123	7124	CD160_TGGTAGGTCCCACTGTGCAA	CD160_TAAACTTAATCTGTACTGTA	CD160_GATCCTGGGATAGATGGTGT	CD160_CTGGTGATGTTAATGCATCC	4	4,12238707	2,210355935	0,004196846	0,323419461	0,323419461
TDP2	4	14	4109	7549	7550	TDP2_ATCTAAACAATCTGTCAGAG	TDP2_AAAGCGGCGACTTCTGTGTG	TDP2_CTCCACCGGAGGCTCGAAGT	TDP2_TTCATTGGTTAGGTCAACAC	4	4,021494907	2,856317101	0,005231287	0,379422182	0,379422182
CALD1	4	679	1521	2632	50316	CALD1_TTCCACTTGAGTGTTTGTGG	CALD1_CTACCAGAAGAATGATTGGA	CALD1_CGCTGGCCCTCCCTCCAGGG	CALD1_TTCAGAAGAGCCTAAACAAG	3	3,80226163	2,634988858	0,007460392	0,511036874	0,493498074
TOM1L2	4	982	2654	2655	28250	TOM1L2_ACGTCTTCCTTCGATACGAG	TOM1L2_GTGCTTGCTCTGATCCAGGT	TOM1L2_AGAGCGTCCAAGTCTGCCAT	TOM1L2_CGGGAACCGGAACTACAGAG	3	3,791061064	2,422812706	0,007604593	0,493498074	0,493498074
SLC25A46	4	39	417	5559	34368	SLC25A46_TGGCGGCGTAGAACAATGCA	SLC25A46_TTTCTATAGCCTAACTTACG	SLC25A46_CCCGTACGAAGGCCCCACGG	SLC25A46_GAACTCCATGAAGCACCGTA	2	3,752969346	3,096511065	0,008137335	0,501666722	0,501666722
SLC52A2	4	1409	1881	3154	39774	SLC52A2_AATGACCGTAAGAAGCGAGG	SLC52A2_ACGCTCAAGGAAGTCGAGCG	SLC52A2_GTGGTCAAAGAGCTTCCAGA	SLC52A2_ATGCAACTGTCCTGCCACTG	3	3,569616637	2,395853295	0,011505027	0,675509413	0,628384268
NRG2	4	787	3218	3220	23295	NRG2_TGATAGCATGATCCCCGACT	NRG2_TAGCGCTGGTTCCTTTCGAG	NRG2_GCCATCCTTGAACCAACGGT	NRG2_GGCCGGCTTTACGTCAACAG	3	3,543025383	2,317490373	0,012128896	0,679769464	0,628384268
BMP3	4	51	533	50758	74684	BMP3_AGTGTGGTATCAAGCTTACA	BMP3_CTCCAGACACTGGACAACTC	BMP3_TATCACTCAACTCTTGAGGA	BMP3_GAGGAAGAAGCGCTCTACTG	2	3,54111339	3,057836731	0,012186976	0,653327912	0,628384268
KRBOX4	4	848	3239	3246	58890	KRBOX4_CCTATGAATGCAGCTTGCCA	KRBOX4_ACCAGGTGAAGAGTCCTGGA	KRBOX4_CCTCACCCACGGACACCAGG	KRBOX4_TGAGCAGATAGATCACTACA	3	3,532701694	2,301792198	0,012406282	0,637372735	0,628384268
IRAK1	4	558	577	9497	73412	IRAK1_ACACGGTGTATGCTGTGAAG	IRAK1_GATCAACCGCAACGCCCGTG	IRAK1_AGGAGTACATCAAGACGGGA	IRAK1_ATTTATCCCACAGAAAGACC	2	3,472719811	2,508446014	0,013995496	0,690257849	0,628384268
LAG3	4	3405	3427	3431	13400	LAG3_GTTCCGGAACCAATGCACAG	LAG3_GGGAGTTACCCAGAACAGTG	LAG3_CTCAGCACCGTGTAGCGGCG	LAG3_GCTCACATCCTCTAGTCGAA	3	3,461584168	2,076199847	0,014293911	0,677861261	0,628384268
OTOG	4	3470	3472	3474	20796	OTOG_AGGTGCCATGGAGACAACAA	OTOG_GCGATGACATAGTCCTAGTG	OTOG_CTGCCCCTAGCATACCATTG	OTOG_GCCCATCAAATGTCTCCACG	3	3,445612741	2,064926698	0,014755554	0,673836988	0,628384268
SLMAP	4	2141	3557	3558	39132	SLMAP_AGAAGTTAGCCACGCTTCAG	SLMAP_TAAATTATACTCACTCTGAG	SLMAP_GATCAAACCAGACGAGAGCG	SLMAP_CGAAGGGCATCTAACCAAAG	3	3,414984609	2,11011767	0,015690857	0,690958112	0,628384268
TM4SF19	4	1479	2566	3566	27084	TM4SF19_TACGGCTGCTTCAGTAAGAG	TM4SF19_GATGTCACCTACCTGTTGAG	TM4SF19_AACCCCGGACACTTACCATG	TM4SF19_AGGAAGGAGGAGTGCCACGT	3	3,412106097	2,249496487	0,015794001	0,671517355	0,628384268
SLC25A53	4	488	620	8692	8748	SLC25A53_CTGTCACTGGGCTACTATCG	SLC25A53_TTCTCTCCAAGACGTTGCAA	SLC25A53_TCAGCACAGGACGCGAGCAG	SLC25A53_TAAAGTTGGAAACGGCCCCA	2	3,410780524	2,505982891	0,015831053	0,650656264	0,628384268
KLK4	4	822	2307	3574	59036	KLK4_GCAGTGCGTGAACGTGTCGG	KLK4_ATGAGGTCGTTAGCGAGCAA	KLK4_AGCAATGCTGATGCTCCGGA	KLK4_TGCTTCGCAGTGCCCTACCG	3	3,409234148	2,359574205	0,015887131	0,631897814	0,628384268
LOC100134391	4	2361	3695	3697	10865	LOC100134391_CTGTCTGGAATATCTCCCCT	LOC100134391_TCACCTGCAGGTGGGCACAG	LOC100134391_AGCTTCAGCAATGTGTCCCG	LOC100134391_CCCTTATCAGACAAGCAGCA	3	3,365883163	2,070406949	0,017385218	0,669874166	0,628384268
STX11	4	20	1100	3849	36920	STX11_CTTTCCCAGCCGCTTCACGT	STX11_GTCCCGGATGTCTCGGTACA	STX11_AGTCTCGGGCGACCAGATCG	STX11_TGAGTTTGACTCGCCCCACG	3	3,31429621	3,071054232	0,019334934	0,722423427	0,628384268
C1orf110	4	3866	3868	3871	10912	C1orf110_CCAAAGACTGCAGAGACTAA	C1orf110_CAGAGCATTGGCAACCCGTA	C1orf110_AAAAGTTCTCCTCTTATTTG	C1orf110_TCCACCAACACCATAGAACA	3	3,30700207	1,975746703	0,019630345	0,71188869	0,628384268
TP53BP2	4	122	704	13045	75523	TP53BP2_ATGCCAAGCTACAACAACAG	TP53BP2_AGAAACTGTCTAACGCACCA	TP53BP2_TCTGGCTTAATGTCTGAAGG	TP53BP2_ACTGCCCAACATGAGATCTG	2	3,301381417	2,749181683	0,019876688	0,700227331	0,628384268
IVL	4	866	2726	3895	68623	IVL_GAAGCTCTTAGACCAGCAAC	IVL_GGAGGTCCCATCAAAGCAAG	IVL_AGTACCTGGAACAGCAGGAG	IVL_ACAGCACTGGGAACAGCATG	3	3,299092851	2,268886752	0,019938775	0,682903034	0,628384268
CACNA1D	4	706	710	49944	49945	CACNA1D_TGCTTGAGGGAAATTGTCAA	CACNA1D_AATCGGCAGCATTATAGACG	CACNA1D_ACTCCTGACACTAGTCGAAG	CACNA1D_GACTCGAATGGAGAGAACAT	2	3,294078852	2,369312094	0,02015107	0,671520807	0,628384268
C19orf71	4	1050	1090	3915	51606	C19orf71_GGAGGGGCTCACCTGTACAG	C19orf71_GACGATGGGGTCATGCCAGG	C19orf71_CACGGCCCTGTATCCCCTCG	C19orf71_GCATGCTGCACTCACGGTGT	3	3,292539686	2,498914611	0,020213157	0,65586375	0,628384268
PIGT	4	1041	3917	3921	9862	PIGT_TTTGGAGGACCCGATACTGG	PIGT_AGGACGTCATCCTAGGCACT	PIGT_AGGCGCAGAAGATCCCTGAG	PIGT_TCGGTGCAGACCACCTCCCG	3	3,290580389	2,140176141	0,020286259	0,641357873	0,628384268
CORO2A	4	964	2704	3949	76106	CORO2A_GAAGCGGAAGATCTCGCAGG	CORO2A_CCGATGGAACAACCGGCAGG	CORO2A_GGTCAATAACCCGAATCTTG	CORO2A_GCTGTTTCCCTTCTATGACG	3	3,28147723	2,25031841	0,020670794	0,637177238	0,628384268
C15orf54	4	1223	2879	3968	51306	C15orf54_AAGAGCCACTCATCACATGA	C15orf54_AGTGCAGGAACAGATTTGAG	C15orf54_TTTCTGACAGGGCGATGTAA	C15orf54_AAAGAGTAATGTCAATCCGC	3	3,275337485	2,197846204	0,02094017	0,629737297	0,628384268
CAPN7	4	714	735	49545	49546	CAPN7_TGAGGACTTATAAATGACTG	CAPN7_TTCCAACGTAAATGACTCCA	CAPN7_GCATACATGAAAGTCATGGG	CAPN7_GCTTGCCCCATCTATCACTG	2	3,264307657	2,352048558	0,021404817	0,628384268	0,628384268
ZNF33A	4	403	763	71221	76207	ZNF33A_AAGGTGCGAAGTCACACGGA	ZNF33A_GTATTGTGTTCACAAACCAG	ZNF33A_ACATCAAAGATCACACACAG	ZNF33A_ATCAGATAATTCATACAGGG	2	3,232154573	2,457498664	0,022961986	0,6584216	0,649243196
BIK	4	561	1569	4143	50405	BIK_TTTCATCTACGACCAGACTG	BIK_CCAAGAACCTCCATGGTCGG	BIK_GCAGTGACGCATTGGCCCTG	BIK_AAGAATCGAAGTCCTCCATA	3	3,220157646	2,459103673	0,02353178	0,659424647	0,649243196
ABCF3	4	202	777	14296	60681	ABCF3_CAGCGGCTAGATGGTTACCG	ABCF3_GCAGAGTGTTGTACATGCGC	ABCF3_TGCGAGAGGATTTGCTACGG	ABCF3_ACTTCCAGGACTGCTAAAGA	2	3,216522312	2,59793959	0,023695007	0,649243196	0,649243196
CNTRL	4	574	794	53341	53342	CNTRL_GGTCGGCTATTGTTTGGCAA	CNTRL_AATTCTTGCACGCTCCAAGT	CNTRL_ATGAGACAATGGAACGACAA	CNTRL_CAAACAAACAAGGTTCCTTG	2	3,197918522	2,365043896	0,024715429	0,662480945	0,656819575
DDIT4	4	2041	4245	4246	41566	DDIT4_TGAGCGCGGCGGCCGATCTG	DDIT4_CGGGCAACGACACCCCATCC	DDIT4_CTGGCCTACAGCGAGCCGTG	DDIT4_CACACAAGTGTTCATCCTCA	3	3,188781648	1,992607301	0,025228143	0,661836172	0,656819575
FTCD	4	262	808	65594	72683	FTCD_ATCGACATGAGCAGGCACCA	FTCD_CATCAACCTGCTCGGCACAA	FTCD_GGCACTGCACACGGTCTACG	FTCD_TGCAGTTTACCTGTACGGCG	2	3,182897572	2,525165152	0,025569618	0,656819575	0,656819575
PDCD6IP	4	438	2683	4310	21361	PDCD6IP_CTTAAGTCGAGAGCCGACCG	PDCD6IP_CGTCCGCTGGACAAGCACGA	PDCD6IP_AATTTAAGGAACGTTGGCAA	PDCD6IP_CACACTTGTGAAATCTACCC	3	3,16967498	2,32641072	0,02628161	0,661331132	0,661331132
CYP2C19	4	1677	4465	4468	43891	CYP2C19_TCAGGATTGTAAGCACCCCC	CYP2C19_GGTGCTGCATGGATATGAAG	CYP2C19_CAGCTGACTTACTTGGAGCT	CYP2C19_AGCAATCAATAAAGTCCCGA	3	3,123719658	1,983491449	0,028950328	0,713915084	0,676834057
TREML1	4	213	2514	4472	25935	TREML1_AGCACAGCACCCCAGATCAA	TREML1_TGTTTGCTGTGATGGCCAAG	TREML1_AGCTCTGCGATCCACAGCTG	TREML1_GCCTAGGATAACTCACCTGG	3	3,122577904	2,431967013	0,029008409	0,70132094	0,676834057
KHDRBS3	4	2523	4490	4492	58314	KHDRBS3_TCCCGTAAAACAGTTCCCTA	KHDRBS3_TTGGAGTTGTAGTACCACGA	KHDRBS3_AAACCCACCTTGCGTACAAG	KHDRBS3_GAAAGGTTCCATGAGAGACA	3	3,116884753	1,925511471	0,029331859	0,695503509	0,676834057
C1orf54	4	468	877	48942	48943	C1orf54_AGAGGATGAATATTATCAGG	C1orf54_GTGGACTTACCCAGGATAAG	C1orf54_CTACTGAGGGTAGAACAGGT	C1orf54_CATGTACTCACCATAACTGG	2	3,112513893	2,365765041	0,029639288	0,689532859	0,676834057
BPIFA2	4	746	4542	4543	50636	BPIFA2_TGTCACCGCGAATGTCACTG	BPIFA2_GAACCGATCGATGATGGCAA	BPIFA2_GCTGGAACCTGTTCTTCACG	BPIFA2_TAAGCTGCTTCCAACTAACA	3	3,102483743	2,083662285	0,030303212	0,691923349	0,676834057
PRR32	4	1997	4619	4624	8139	PRR32_CCTCCTGCACTGATAGTAGG	PRR32_AGAGAGGCAGTAATAACGCA	PRR32_TCAGTCAGCACATTGACGGA	PRR32_TTGGAACTCAGACATTGCAG	3	3,079948034	1,936284578	0,031806306	0,713039555	0,676834057
FBN3	4	232	915	6409	46202	FBN3_CGGCCACTGTACCAACACCG	FBN3_GGGTACAAACTGTCGCCAGG	FBN3_TACCGCTGCGAGTGTAACGT	FBN3_GATGGGCTTTGACCCCACCG	2	3,076107807	2,553800811	0,032068672	0,706083431	0,676834057
TALDO1	4	114	917	38893	38894	TALDO1_TATCCACAGAAGTAGACGCA	TALDO1_AGAGTAACGTCATGTTGCAG	TALDO1_CAAGGAAGCTGGGATCAGCA	TALDO1_TTTGAATTTCAGGTCACAAG	2	3,074234326	2,650267344	0,032204861	0,696642001	0,676834057
ZNF740	4	342	1325	4663	30107	ZNF740_GAACCAAACTCACACCTGCT	ZNF740_TCGAGCACCTCAGCACATCA	ZNF740_GAAAAGACAGTGATAAGTCC	ZNF740_TAGGTGGTAACTGCTCCGAA	3	3,069241173	2,527188141	0,03253432	0,691634775	0,676834057
FOXL2	4	250	4686	4714	8006	FOXL2_AGAGACCGGTCGCACAGTCA	FOXL2_GTAGCGGCCACGAGTTGTTG	FOXL2_CCTTGATGAAGCACTCGTTG	FOXL2_GAAGCCCCCGTACTCGTACG	3	3,055377376	2,21493361	0,033475632	0,699583961	0,676834057
ACSS1	4	2294	4721	4724	57110	ACSS1_CAGACAACAAGGTCCACATG	ACSS1_GATCAAAGCAACGCTCTCGG	ACSS1_ACCAGCATTGGGATAAACTG	ACSS1_GCTGAAATACGGTGATGCCT	3	3,052676997	1,902946045	0,033685924	0,692245748	0,676834057
ATP6V1G3	4	819	976	11225	52078	ATP6V1G3_AAAGCGATTGAAGCAAGCCA	ATP6V1G3_ACGGGCCAAGGACAAGCTAG	ATP6V1G3_GTTTCGACTAAAACAATCTA	ATP6V1G3_GAAATAGAAGAACAAACACT	2	3,020752185	2,201381879	0,036012165	0,727918023	0,676834057
XKRY	4	1281	4857	4860	32128	XKRY_AAGAATGCCAGAGTCACTAC	XKRY_TTCCCTGCATCTCTGAAACA	XKRY_CACCTACACAACTGATAAGA	XKRY_TCTCATGATATGGCATTCGT	3	3,01652222	1,9616761	0,036330609	0,722510328	0,676834057
GKN1	4	4901	4903	4905	7855	GKN1_GAGACTTACATAGTTAGCTA	GKN1_CATTGTGCACAAAATGAACA	GKN1_AATGATGACAACAACAATGC	GKN1_TGTTGACAATAACAACGGAT	3	3,004787106	1,782414253	0,037312977	0,730268264	0,676834057
PHLPP1	4	1006	1012	20481	20483	PHLPP1_CTGGTCACATTAGACATCTG	PHLPP1_ACTCGGAGGTACCGCCCGCG	PHLPP1_GACGCCAAGTCATCCTATGT	PHLPP1_TGGGGGTGTCCCGTTAACAA	2	2,989705253	2,142814291	0,038551703	0,742722644	0,676834057
MORF4L1	4	214	1020	60166	73104	MORF4L1_TTTCTTCCGAGGAGGCTGAG	MORF4L1_GAAGGGAGCAGTATGCAGAG	MORF4L1_TTCCTGAAGAGCTAAAACCG	MORF4L1_AAATACTTCATACATTACAG	2	2,982958063	2,46872881	0,039092456	0,741553815	0,676834057
ILKAP	4	1017	1023	68800	68801	ILKAP_CACATACCCGACTATCTCCG	ILKAP_TACCACATGAGACTCACATG	ILKAP_CAGACCAAAGATCACCGAAG	ILKAP_GAATCGCCACTGCTAGCGGG	2	2,98044169	2,135916026	0,039295739	0,734115851	0,676834057
FEZ1	4	2441	2443	5054	45660	FEZ1_GAACCAGTTACAGATCCAAG	FEZ1_TGCCATCCGTGACTTCTCGG	FEZ1_TTCATCTCCCCACCATCTCG	FEZ1_AAATGATTCCGGTATCAACG	3	2,966703962	2,047845885	0,040477385	0,744904712	0,676834057
ZNF582	4	5093	5095	5107	30560	ZNF582_ATGAAGTCGAATCACCCCAA	ZNF582_GAACTCCTTATTAATCATCA	ZNF582_GATGCATGCTGGTCAAAAGT	ZNF582_GGTTTGGAAACGGCAAGACC	3	2,953434659	1,750557519	0,041624984	0,754758894	0,676834057
NGFR	4	1119	5119	5139	14854	NGFR_CGACGGCACGTATTCCGACG	NGFR_GTGTGGACCGTGTAATCCAA	NGFR_AGGCGTGACGTTCTCCGACG	NGFR_ACAGGCCTGTACACACACAG	3	2,945491248	1,942487336	0,042358005	0,756919127	0,676834057
OR2AK2	4	621	1066	19843	19845	OR2AK2_GACTGTATACTCATACTGGG	OR2AK2_TGGTGTTCAGTCGAATGAGG	OR2AK2_CCCATGCACATGCAACCATG	OR2AK2_GATCATAAGACATAAAACCA	2	2,945173927	2,221985446	0,042404069	0,746917384	0,676834057
EXD1	4	359	1069	47880	47881	EXD1_GAATAATGTCTTTGACACAC	EXD1_GGAAGTCGAGCTTTCCACAA	EXD1_CAAGCGAAGGGGTAACAGGT	EXD1_GAATATAGGGTGAATGCACA	2	2,942767498	2,337533567	0,042599341	0,739788554	0,676834057
MKRN2	4	800	1166	5174	73227	MKRN2_GTTGACGTTCGAACACGAGA	MKRN2_AAAGCGTGAAAAGAGAACAT	MKRN2_TGTTTAGATATGACCACACG	MKRN2_ATGCAGTGACCTCGGAAGGA	3	2,936861066	2,399061204	0,043112055	0,738293943	0,676834057
EPHA10	4	1794	1810	5202	48374	EPHA10_CCGCAAAATCGACACGATCG	EPHA10_GCGAGTAGGTGACGTCCGAG	EPHA10_CGAGATCCGATACTACGAGA	EPHA10_TTTACAAGGTGTCCCCGCGG	3	2,92999996	2,160776018	0,043815034	0,740053936	0,676834057
FABP5	4	2151	2152	5222	45283	FABP5_TTTGCGAAAAATGGGCGCAA	FABP5_AGCTGATGGCAGAAAAACTC	FABP5_ACTTAACATTCTACAGGAGT	FABP5_TGGCGCCTGGTGGACAGCAA	3	2,925122346	2,086180239	0,044284689	0,737878662	0,676834057
FABP7	4	544	1108	45287	72384	FABP7_TCTTGACTGATAATTACCGT	FABP7_GGCTTTGCCACTAGGCAGGT	FABP7_TCTCAGCACATTCAAGAACA	FABP7_CTCATCAAAGTTCTGACTGT	2	2,912092947	2,233530053	0,045593512	0,749557333	0,676834057
PEAR1	4	241	1114	6722	19827	PEAR1_GCCCAGTGAATCGGTCACAG	PEAR1_CAGCTGCCACCCGATGAACG	PEAR1_ACTGATTGGGTGCCACACAA	PEAR1_TGCAGAACAGTTGACACCGT	2	2,90747127	2,47207047	0,046071177	0,747444229	0,676834057
C22orf46	4	185	1115	10837	49286	C22orf46_GAGTGGGTGTGGACACCCGA	C22orf46_ACAGTTTCGCACCTCATGGA	C22orf46_ATTCTCAACAATGCGCACAA	C22orf46_AGCAGGTTGCCACAGCACTG	2	2,906703448	2,461974733	0,046146282	0,738939811	0,676834057
RAB20	4	582	1123	19048	71912	RAB20_ACTGCCTCTTTGCCATCGTG	RAB20_TGCTGCAGCGGTATATGGAG	RAB20_TCACCTATGATGTGAATCAC	RAB20_CAGTCCCAATATGGACGCTG	2	2,900585925	2,213440749	0,046790179	0,739644748	0,676834057
ANKRD13C	4	510	5316	5347	46518	ANKRD13C_TCTGGTAAAGGTACCGCCGA	ANKRD13C_TTATCAGCGAATACATCATG	ANKRD13C_ACTGACATGAAGTGCCAACG	ANKRD13C_TCTGCCCGATATTGTGCGTG	3	2,895065329	2,025802282	0,04734395	0,738925196	0,676834057
CRTAM	4	249	1133	43562	43563	CRTAM_GAAGTGAAAGTGATTGTGCT	CRTAM_GTACACGCCTTCATCTTGCA	CRTAM_GTAGCCAGGTTATCTGCGGA	CRTAM_TTATGGCAAAAATTCAACGG	2	2,893000949	2,391156652	0,047551239	0,732883469	0,676834057
MITD1	4	914	1141	60570	60571	MITD1_TTATATTAGACATACTCATC	MITD1_GGTACCTACTTCATCCAGAG	MITD1_TAGAACTAGATTCGGAGTCG	MITD1_TTCCAAATACATGGACAGAG	2	2,886981757	2,111484415	0,048174107	0,733316955	0,676834057
AHDC1	4	809	5368	5388	70228	AHDC1_CAGAGGTAAAAAAACGACGG	AHDC1_GTCACCCCAAGTACGCCTTG	AHDC1_TTGGGGCACCCACGCAAACG	AHDC1_TCCGCCGCCCCAGCGATACG	3	2,885363654	1,954882567	0,048367376	0,727280174	0,676834057
ZFAND1	4	436	1150	29706	29707	ZFAND1_GGAAATCCCAAAGCCTCGAA	ZFAND1_AAATCTCTAAGACCAACCTG	ZFAND1_CCTAAGTGATCAATCACCTC	ZFAND1_ACAGCAAGTAAACGATGGAA	2	2,880261188	2,264744037	0,048928157	0,726848403	0,676834057
FAM227B	4	5376	5392	5418	44772	FAM227B_TTTGCAGGATTATTGGCCAA	FAM227B_GGAGTCATGCAAAAGAGCAA	FAM227B_AAAAGTGCTTCAAATATTCG	FAM227B_TAGAAAATTGGAACGATATG	3	2,878312822	1,70421844	0,049129437	0,721149955	0,676834057
KCNA4	4	1180	1181	6729	58782	KCNA4_GGACGACAGGGATCTCGTCA	KCNA4_AGCTCTCTGGATATTCAAAG	KCNA4_CCACCACCACCAGTCACGCG	KCNA4_GGCATCAGGTCAGAGCAATG	2	2,857514781	2,230410893	0,051454676	0,746395482	0,676834057
GCNT3	4	5501	5539	5557	67298	GCNT3_GAGGAATAGCATGGAGTCAG	GCNT3_GAACATATACTGTGTCCATG	GCNT3_AATACTTCCTGAATACATGT	GCNT3_AACTGTTCAGGGGTCACCCG	3	2,846159442	1,683749781	0,052754487	0,756352122	0,676834057
ECSCR	4	2131	5560	5566	47430	ECSCR_TGAGCACAGTCTCTGACGTG	ECSCR_CTCATGGTGGTTGAATTGGG	ECSCR_TGGTCAGACTTAGACCGCCA	ECSCR_CTGTCCAGCACTGGTACCCC	3	2,844106172	1,799185219	0,053024864	0,751490309	0,676834057
IRX3	4	879	1207	68330	68331	IRX3_CCGTCCCAAGAACGCCACCA	IRX3_GAAGGAGAATAAGATGACTT	IRX3_CAAACGCGAGCTAGAGCTGG	IRX3_GTACACGGACGAGAGCACGT	2	2,838900163	2,09562046	0,053623698	0,75134113	0,676834057
LMO4	4	1227	1238	11551	57845	LMO4_CTCATGACGAGTTCACTCGC	LMO4_GCTGTGCCAATAGCTGTCCA	LMO4_ACGTCCTGTTACACCAAAAG	LMO4_TTCAGGTTATTTGGAAATAG	2	2,817231392	2,015365408	0,056265378	0,779496749	0,676834057
FAM71F2	4	1130	2781	5750	72232	FAM71F2_TGGAGCTACGAATCTACGAC	FAM71F2_ACCCTGGGGCCAGGTAACAT	FAM71F2_GTCTGCCACCGTGATCCTCG	FAM71F2_GTGACCTGGAAATCAGCCTC	3	2,802861206	2,060908464	0,058080907	0,795708422	0,676834057
SCN2B	4	515	1261	33671	33672	SCN2B_AAAAGAGACTGAGCCCCGTG	SCN2B_GGAGCGGTTTCAAGACCGCG	SCN2B_GCTGAGAAACGTGCAGCCGG	SCN2B_TCAGGTTAATGATCTTCATG	2	2,801508201	2,189884646	0,058245135	0,789189583	0,676834057
ASIC1	4	5768	5773	5783	55776	ASIC1_AAGTGCTACACGTTCAACTC	ASIC1_CCATGTCACCAAGCTCGACG	ASIC1_TGAGATACCAGACACACAGA	ASIC1_CTTCAGAGACAGCCGCTCGT	3	2,795607951	1,650652772	0,058944109	0,789979202	0,676834057
LOC101928841	4	2864	4016	5820	57779	LOC101928841_GGAATTTGGACAGTTATCCG	LOC101928841_GTGGACGCCTTGCCTCCGAG	LOC101928841_GAAGATATTCTTGGCCGCCG	LOC101928841_TGAGAAGACTCTATTAGCAG	3	2,787526055	1,829782094	0,059976547	0,795172934	0,676834057
HSPA13	4	440	1292	72186	72187	HSPA13_ATACCAATCACTTTAGGAGT	HSPA13_TCTTTACTGAATAAACAAGG	HSPA13_TCGAGAGCCAACATATTCTG	HSPA13_ACTGACAATGATGTATATGT	2	2,780771582	2,213050426	0,060914854	0,799021441	0,676834057
SIK1	4	315	1294	34501	34502	SIK1_ATGGTCGTGACAGTACTCCA	SIK1_GCATCGAGTCACCAAAACGC	SIK1_CCGGGGACACTTACATGGCG	SIK1_CCCCTCAAAGACTTCCGGGG	2	2,779451174	2,283890713	0,061108124	0,79311912	0,676834057
KDM5A	4	4467	4469	5860	73236	KDM5A_TATACACCAATGTCGGTCCG	KDM5A_GCTGGGATTCAAATAACTCG	KDM5A_ATCCAGAATGCTTAGATGTG	KDM5A_GTGTCCTAAATGTGTCGCCG	3	2,77884822	1,742980618	0,061153186	0,785436238	0,676834057
LYRM9	4	4116	4142	5876	61853	LYRM9_AAGTATCGGTAGAGCTGCAG	LYRM9_TGCCAGCAGCTGCCGACCAA	LYRM9_AGCATTACAAGCATGCTGTC	LYRM9_GGCAACAGCGCAGCAAGTAT	3	2,77539417	1,772250973	0,061649878	0,783652576	0,676834057
ACAP1	4	1305	1306	62044	75555	ACAP1_TGCCGGAACACTGAATGCAG	ACAP1_AGGTCTGCGGGGTTTCCGAG	ACAP1_GTCACAAATGCCGACAACGA	ACAP1_CAGAACCAAGCTTAAGAGAG	2	2,771572088	1,979828713	0,062179616	0,78232109	0,676834057
TRIM15	4	2516	4526	5900	11220	TRIM15_ATATATCACAAAGGTCTCTG	TRIM15_CGAAAGCAAGAAGCATCAGG	TRIM15_AATCACGGATCTTCTTGACA	TRIM15_AGCTACACTTCTTACCCGGT	3	2,770231232	1,808154138	0,062381898	0,776938184	0,676834057
EFCAB7	4	959	1310	47285	47286	EFCAB7_TTTCCTTCACAGTTACCATG	EFCAB7_AGCCTACAGCCAGTTGTGGA	EFCAB7_AGTCTTGAGACATTGCTCGT	EFCAB7_GCAGTATCAACGGATAACCA	2	2,768962094	2,042426637	0,062550132	0,771243132	0,676834057
HIST1H2AG	4	2185	2230	5933	69987	HIST1H2AG_GCAAAGGCAACTATGCCGAG	HIST1H2AG_GGCCAAGACTCGCTCTTCTA	HIST1H2AG_GGAGATGACGCGGGATGATG	HIST1H2AG_AGCACCGCTGCCAGATACAC	3	2,763167441	2,020119496	0,063317201	0,772971373	0,676834057
H1FOO	4	2072	5102	5941	64568	H1FOO_CCTCAACTCCAAAGCCAGGG	H1FOO_GCACCATGCGTAGCACCGGG	H1FOO_AAGGAGGACCCTCCCAACGT	H1FOO_CCTGCACAAGTACCCAACAG	3	2,761461108	1,79838149	0,063569552	0,768443707	0,676834057
CARD11	4	101	1332	12943	49594	CARD11_CATCGTCAGACGCTACAAGG	CARD11_CATCTTGGAACACGACCGCA	CARD11_TGAGGATCGAGATGGTGCGG	CARD11_GCGCTACGCACAGCTCAGTG	2	2,754750618	2,516706283	0,064510864	0,772251406	0,676834057
GORASP2	4	2485	6029	6039	64394	GORASP2_CAAAGACGGGGGATTAACTG	GORASP2_CAGTCACACCAAGTAACCTG	GORASP2_CCTACACGCCCATTTGAGGA	GORASP2_CCAATTATATAATCACTGTG	3	2,740748805	1,723034127	0,066564725	0,789176014	0,676834057
CNOT6L	4	3664	6050	6064	53915	CNOT6L_GGAGCCTAAGTACATCACTT	CNOT6L_AGATAACATTGGTGTCGCTG	CNOT6L_TTCATGCTTGACAATCTCGC	CNOT6L_ATTGGTGCAGAAGCATACAG	3	2,735520565	1,671140687	0,06734381	0,790808739	0,676834057
ACSL4	4	902	1370	12887	57039	ACSL4_AAGCCCACTTCAGACAAACC	ACSL4_ACCTGGTCAGAGAGTGTAAG	ACSL4_GTGTGTCTGAGGAGATAGCG	ACSL4_GCATCATCACTCCCTTAGGT	2	2,730757497	2,036138618	0,068059807	0,791676815	0,676834057
TCF23	4	2457	6110	6115	38393	TCF23_GCCAGACTCAGGCCAAAGCA	TCF23_GCCCACCTCACCCGCACACT	TCF23_CAGGACAAGGCAGGACCCGT	TCF23_CCAGTCCTGAGAATGCCGCG	3	2,724923597	1,715704386	0,06887294	0,793647991	0,676834057
ARHGAP25	4	1380	1381	43889	44520	ARHGAP25_TCATGGGACCAGAATCGCAT	ARHGAP25_AGGAGACTATAGTTGTCACG	ARHGAP25_AGAAATTCGGAGGTCTTCAG	ARHGAP25_AGCCATACCTCTCATGATCA	2	2,723938558	1,944528257	0,069014137	0,787911394	0,676834057
PHF20	4	6138	6145	6146	20361	PHF20_ATGGACCCCTGGCTTGTGTG	PHF20_AGAACCACTCATCATAACGA	PHF20_ACACTGACAAAGACTTATCG	PHF20_ATTACAAGAGATTTCGACTG	3	2,718526797	1,601686138	0,069836282	0,789982896	0,676834057
RAB11FIP1	4	2793	6102	6160	76290	RAB11FIP1_GGGCACGAGCGACGCGTACG	RAB11FIP1_TCATCATCACTGTCGACCGA	RAB11FIP1_GGATCTTAAGCAACTGAACC	RAB11FIP1_CTCTTCTACAGAGAACCTGG	3	2,715648833	1,696380821	0,07030894	0,788099304	0,676834057
DQX1	4	587	1428	41895	41910	DQX1_TGGCATCAGATTCACTCCAG	DQX1_ACACCAGCACCACTCCAGTG	DQX1_AAGCAGTGCTTGAATTGTGT	DQX1_CAAGACGATTGCGAGCAAGA	2	2,695413558	2,109039947	0,073545449	0,816950796	0,676834057
RPS6KA2	4	1102	5045	6267	36503	RPS6KA2_AGACATCAGCCATCATGTGA	RPS6KA2_GCCTCCCCACTGAGGAACTG	RPS6KA2_AGGAGTACGCTCTCTTGTCG	RPS6KA2_GGGGACCACTCACATCCTTG	3	2,693873594	1,864648663	0,073795798	0,812412664	0,676834057
PDLIM3	4	4456	6269	6273	19498	PDLIM3_CGGTACACGTCCGACTCGGG	PDLIM3_CATTTCCAAAGGAATGTTAG	PDLIM3_CATGACTCATGCTGATGCGC	PDLIM3_AATATTATGGAAACACTCCA	3	2,692663951	1,623884385	0,074000082	0,807452223	0,676834057
RAB8A	4	2863	4884	6290	75369	RAB8A_ACGGTTTCGGACGATCACAA	RAB8A_ATTAGGACCATAGAGCTCGA	RAB8A_GAACTGGATTCGCAACATTG	RAB8A_ACGTCGAAAAGATGATACTC	3	2,689243111	1,743902099	0,074559862	0,806423769	0,676834057
TMEM184A	4	1446	1447	7108	74392	TMEM184A_GTCTGTCCTAGTGTCCGCAG	TMEM184A_TGGAGTAGGTCATGCCCCGG	TMEM184A_ACGTCTACTTCGACTCTGTG	TMEM184A_ATGATGTAACGTTGCTCCTG	2	2,684152946	2,121724852	0,075433078	0,808773787	0,676834057
TAT	4	3761	6316	6319	38735	TAT_ACGTGCATGTCAACGTTGGT	TAT_CCCCAACTCACCAATGGACA	TAT_TGGCCAACACAGCTAAACAA	TAT_AGGCTTCCTATCCAGTCGGG	3	2,683429555	1,639211991	0,075546236	0,803004387	0,676834057
FBXO15	4	1204	4888	6334	46468	FBXO15_ATAACGTTCAAAGACTCCGA	FBXO15_GGAACACACTGCGTACCTGA	FBXO15_AAGGCTCACAGCATCCAAGT	FBXO15_GGAGAGGAGCACATTAGGCT	3	2,680433357	1,856459337	0,076027907	0,801217172	0,676834057
CMC2	4	3801	6338	6339	76162	CMC2_CATTCTTCAGTGTGCAAGTG	CMC2_CGTCTTGATTAACTTGCTTA	CMC2_GAGAAAATGCCTGAAGAATG	CMC2_GTTATTGTAATGATGTTGAT	3	2,679436254	1,635672571	0,076220175	0,796436232	0,676834057
FBXO25	4	2544	6370	6376	46549	FBXO25_GATTAGAAACTATTCTCGCC	FBXO25_CTCCTCTAATAAGAATGCAG	FBXO25_GTTAACTTCATTGAGTGGCG	FBXO25_TGTCCATAAAGAAAGCACAA	3	2,672082869	1,682571352	0,077397815	0,801945429	0,676834057
PGAM5	4	1144	3805	6378	19376	PGAM5_GAAGAGGAACGTGGAATCTG	PGAM5_CATTCCCAGTACCACGTGGA	PGAM5_TGGCGCGCGTCATAGACGAA	PGAM5_TTCCGGCTTCCAATGAGACA	3	2,671686647	1,928765962	0,077485938	0,796168012	0,676834057
KCNMA1	4	6300	6371	6380	58710	KCNMA1_ATACGGGGGCTCCTATAGTG	KCNMA1_GAGGCCCAGAAGATTAACAA	KCNMA1_TTTCACATTACAGATCGACA	KCNMA1_TCTCCATATTTATCAGCACG	3	2,671290553	1,573646618	0,077576063	0,790506498	0,676834057
TBC1D19	4	2570	4395	6384	38037	TBC1D19_GCTCAACAGTACATCAGACA	TBC1D19_ACTCAACACAGATGTATCCC	TBC1D19_AAAGTACCTTTCGTGCCAGT	TBC1D19_GGCTTAAATATAGGACAACT	3	2,67049875	1,780130022	0,077687218	0,785150329	0,676834057
PGAP2	4	949	6367	6386	19384	PGAP2_GCGATAGCAGGAACACGGGG	PGAP2_TGGACAGCAGACCGTGACCA	PGAP2_AAGTGAGCACTAGCAACGCG	PGAP2_GGTGAGCTCAGCCATCGGCG	3	2,670103042	1,815511452	0,077780348	0,779700562	0,676834057
CCDC42B	4	123	1489	55015	74337	CCDC42B_CCCCCGACTCTAGTTCCAAG	CCDC42B_AACAGCTGGAACAAAAGGAG	CCDC42B_AGCTACGGCGGGAACACGCG	CCDC42B_CGCCGGGCCTCGGAGTCCTG	2	2,659787204	2,426620473	0,079582859	0,791336008	0,676834057
RAB40C	4	4859	6405	6456	71824	RAB40C_CGTGCCGCATGAGCACGATG	RAB40C_GGTTTCCAACCAAGATCCGG	RAB40C_ACCGTTACTGTAGGCGTACG	RAB40C_ATGACGTTGAAGTTGCACAG	3	2,656333396	1,596026288	0,080238773	0,791475253	0,676834057
FBXL2	4	4816	4937	6468	46485	FBXL2_GGATTTGACTTACTTCAAGG	FBXL2_CAGTGTACTCACTGCAGTCG	FBXL2_CCTTCATCCGTGATACGCTG	FBXL2_GTTTGTAATAGACACACAGG	3	2,653988401	1,665635204	0,080649345	0,789211443	0,676834057
GPR1	4	6311	6400	6484	63627	GPR1_AGAAGACAGTCACCACTCTG	GPR1_CAGGCACCATGTTCTGACTT	GPR1_CCTGTACTTCCGGGACACTG	GPR1_ACTGGCAAACATGTTCAACT	3	2,650868735	1,56545986	0,081183088	0,788179115	0,676834057
RXRA	4	928	6495	6501	36160	RXRA_AGGACTGCCTGATTGACAAG	RXRA_AGGAAGCCATGTTTCCTGAG	RXRA_CCTACGTGGAGGCAAACATG	RXRA_CAAGGACCGGAACGAGAATG	3	2,647562806	1,805883145	0,081788932	0,787857446	0,676834057
FAT2	4	5801	6506	6509	72196	FAT2_ATTTGCATCGACCAGTACAG	FAT2_GTTAACTGGTACCCACCGGG	FAT2_GACTATGTCAGCCATAGATG	FAT2_TGTAACTGAAGTCTACATCG	3	2,646010169	1,568574335	0,082071325	0,78444918	0,676834057
PEX7	4	2314	6511	6512	19243	PEX7_TTGTAGTGGGATCCAACTGT	PEX7_ATCTGGATCCAATATTAGTA	PEX7_AGGCTGAAGCAAAACAACCA	PEX7_CTATAAAGAACACGCTCAGG	3	2,645428439	1,680299183	0,082161451	0,779269761	0,676834057
KCTD21	4	2448	6527	6528	58098	KCTD21_GCTATATCCTCAACTTCCTG	KCTD21_AGTGGACCGTCTGCACACGC	KCTD21_GCGGGAAGATGCCCACCAAG	KCTD21_TGGCGCCTAGCATGGAGTCA	3	2,642330559	1,671258643	0,082684179	0,778241166	0,676834057
PGM2L1	4	2385	3622	6539	19295	PGM2L1_TACTGCCTCTCACAACCGCA	PGM2L1_TATCTTGAAAAAAGGTACAC	PGM2L1_AGGTACCCACCTTATCCCAG	PGM2L1_TACAGTAATACAGTCAACAC	3	2,640205321	1,83267786	0,083082734	0,776068268	0,676834057
RAD51AP1	4	5252	6538	6541	75633	RAD51AP1_AGATTTGGATAAGATTACTG	RAD51AP1_ACTTACCATCACTGTCAGAG	RAD51AP1_ACTGAACCAGACTTTGCACC	RAD51AP1_TATTTAGGCATTGAAAAACA	3	2,639819312	1,576253123	0,083168854	0,771031558	0,676834057
DDR1	4	681	1527	41401	41402	DDR1_CCCATGCGCCACAACCTAGG	DDR1_GGGGGTAGAAGCGAACCAGT	DDR1_ACCTATGACGGACATACCGT	DDR1_ACTTACGCCCGTCCCCCTCG	2	2,63833901	2,04905596	0,083486296	0,768198533	0,676834057
RAD23A	4	692	5231	6567	18707	RAD23A_CACCGTGAGCAGATACTCCA	RAD23A_GAGTGACGATGTCCCTATCA	RAD23A_ATACTCAGAGCCCGTCACTG	RAD23A_GGGTACCTCAGCACCCCCAG	3	2,634812283	1,900235883	0,084139206	0,768471414	0,676834057
PDZRN4	4	4375	6562	6568	73290	PDZRN4_CAGGAAGGAACATCGACTGA	PDZRN4_CAGTGCGACTACCGCGCCCG	PDZRN4_CAATGTATTCACCAGATACG	PDZRN4_TAGTAGACCAGCCTATGGGA	3	2,634620115	1,594689895	0,08415623	0,762975229	0,676834057
ADAT2	4	740	1534	59716	70782	ADAT2_CACTTTGACGACACCAATCG	ADAT2_TGACAGCCATATACAACCAG	ADAT2_GGAGACCGAAAAGTGGATGG	ADAT2_GCAGCTGCACACATAATGCA	2	2,634447531	2,029575448	0,084197287	0,757775581	0,676834057
CKAP2L	4	6588	6590	6591	52359	CKAP2L_AGGGTCCGAATAAAGTGAGA	CKAP2L_AGAACTGTCAAGAAAACCTG	CKAP2L_CCAGACCACCTAATACTGCA	CKAP2L_ATGTCTGAGGTATACAAACT	3	2,630208594	1,546389668	0,084921295	0,758753313	0,676834057
TCTE3	4	627	1545	7619	38170	TCTE3_GCAATTGAGTCATCAAAAGG	TCTE3_GAGGCCTAGCATGTTCGAGA	TCTE3_GTCCAGCAGATACTAACAGT	TCTE3_CTTTCTTTCCTAGGCGTCAC	2	2,628368845	2,190300267	0,085299823	0,756652384	0,676834057
CFHR3	4	395	1551	14566	52756	CFHR3_TTAATGTCTGGAAAATCACA	CFHR3_GAGGATTACTTACTGAGACA	CFHR3_TTGGAAGACCGTAGCCAGGA	CFHR3_GAGCGGTGTACTTACTGACA	2	2,625071805	2,158242719	0,085915681	0,756671672	0,676834057
GP9	4	6545	6619	6622	64370	GP9_AGGTGGTCAAAGGCTCCCGG	GP9_GCCAGAGGCGCAGATAGGTG	GP9_GCCGCGCCCTGGAAACCATG	GP9_AGGGGTTCTGCGTCACATCG	3	2,624287789	1,543945701	0,086069895	0,752653766	0,676834057
TBX15	4	6620	6621	6623	38009	TBX15_GGCTACAACAGGCTTCAGAG	TBX15_GTATCATAGCTCCAAGTGGA	TBX15_TTGCGAATCACATGAACTCG	TBX15_ATTCTGATAGGCCGTAACTG	3	2,624097274	1,542619837	0,086093929	0,747562072	0,676834057
FCHSD2	4	5173	6628	6635	45778	FCHSD2_GACAGTTAGAATCAGAAACT	FCHSD2_AGAAAATATTCGTAAAGCAG	FCHSD2_CAGTAATGGCACTTTACACT	FCHSD2_ATTCCAAAGCTACCCACGCA	3	2,621813409	1,568378175	0,086527533	0,746073063	0,676834057
KCTD16	4	4347	5816	6642	58127	KCTD16_AGAGTGTGGATTCCACATGG	KCTD16_CACGGCTAATGATCTAGCCA	KCTD16_CTTCCACAAACCAAAATCCG	KCTD16_GGATGCTTATCAATGTGGAA	3	2,62048313	1,622604987	0,086784891	0,743095632	0,676834057
BLCAP	4	296	1561	50444	50445	BLCAP_ACCAAGGCACAAATTGTGCA	BLCAP_AGAAGCCCATGAACATGGAG	BLCAP_GCTATAGCAGATAAGGAACA	BLCAP_TGCAAGGCTTCCGTTCCAGG	2	2,619605585	2,217314767	0,086984169	0,739665381	0,676834057
KCNB2	4	2399	3651	6650	58748	KCNB2_CCGCCAATTAGCACACGTGG	KCNB2_CGGAGAGTCCGCCAACACAA	KCNB2_GTTCCAAAACGTGAGGCGCG	KCNB2_TTACTAGGGAAAATTGTGGG	3	2,618964588	1,822638842	0,087097327	0,73555482	0,676834057
RABIF	4	4616	4739	6655	18455	RABIF_TTGCTGCCGTCAGACAGAGC	RABIF_CGAGGGCCGAAACCGGAAGG	RABIF_CTGTCGGCGAGAGAAGAGAG	RABIF_TCGGCTGACACTAACTCGCT	3	2,61801646	1,669624079	0,087253544	0,73186136	0,676834057
RAX2	4	592	1566	7495	72548	RAX2_GGCAGCTCCGAGACTCCCCG	RAX2_GGCGGCGCCACTTGGCCCGG	RAX2_GTACACATCCGGGTAGTGAG	RAX2_CCTGCACGCGCACCTCAGGT	2	2,616885878	2,201453176	0,087523921	0,729168881	0,676834057
FANCD2OS	4	6663	6667	6669	46287	FANCD2OS_TTGGAAACTCTCATCCAGTG	FANCD2OS_CAGAATCTACTCCACTGAGG	FANCD2OS_TTGCGCACGATGAACAACAA	FANCD2OS_CGCAACTCTGATGTGTGGCA	3	2,615365622	1,537225804	0,087764256	0,726263941	0,676834057
S100A6	4	370	6365	6677	35969	S100A6_GAAGGAGCTCACCATTGGCT	S100A6_CATGGCATGCCCCCTGGATC	S100A6_ACTTGTGGAAGATGGCCACG	S100A6_CTTCCACAAGTACTCCGGCA	3	2,613853445	1,929880876	0,08805466	0,723809306	0,676834057
ZBTB8B	4	657	1584	32255	32256	ZBTB8B_GTCTGCATCATCCTTGCTCG	ZBTB8B_CATTTGCCGAAAGATGGAGA	ZBTB8B_CACGTGGGCCAGGTTCAGCG	ZBTB8B_ACTGCAGCATCATTGTGGAA	2	2,607167876	2,041054924	0,089369492	0,729752207	0,676834057
TAF1C	4	6712	6715	6718	38822	TAF1C_TGGAGCCTAAGATCCAGTGG	TAF1C_CCGATGCTGAAGTGGAACCA	TAF1C_ACAGACGAGATGAAGAGTAG	TAF1C_TCCGCAAGGCCATGGCCCGA	3	2,606132887	1,531514806	0,089523707	0,726202172	0,676834057
RAC2	4	536	4668	6719	18665	RAC2_ATCCCCAGGAACTCACACGG	RAC2_TCTGTGGATAGGAGAGCGGC	RAC2_ACAGCAAGCCAGTGAACCTG	RAC2_TTATGAGAACGTCCGCGCCA	3	2,605945191	1,957389602	0,089605821	0,722117498	0,676834057
FAN1	4	2389	5786	6752	72249	FAN1_AGAAGTGGTTGAAAAACGTG	FAN1_ACGAATCTGTAAAGGCCCCA	FAN1_ACTTCGTTCAAGTGGATCCA	FAN1_GTCCATTGGGATTCACCAAG	3	2,599767421	1,692094102	0,090817509	0,727129794	0,676834057
ENPP7	4	448	1611	8406	48028	ENPP7_ACATCGACACAGTGATGGCG	ENPP7_CGACCACGGCATGACGACCG	ENPP7_CGGGAACGTCACCTACCAAG	ENPP7_CAAATATATCGAGAACCACG	2	2,592800499	2,115220792	0,092273537	0,734021104	0,676834057
GIMAP2	4	1475	6805	6807	66436	GIMAP2_CTTTGTACAGAGCTTCACAG	GIMAP2_CCTTTAATAACCGTGCTGAA	GIMAP2_GTCGTGCATGTAATCCATCA	GIMAP2_GCTGGGCCGCTATACCTCAC	3	2,589540364	1,710405158	0,092923442	0,734452592	0,676834057
KLK3	4	2311	3553	6808	59035	KLK3_AGGAGGCTCATATCGTAGAG	KLK3_AAAGCGTGATCTTGCTGGGT	KLK3_ACAATCCGAGACAGGATGAG	KLK3_TCTCGTGGCAGGGCAGTCTG	3	2,589355212	1,825151487	0,092938463	0,729892517	0,676834057
TM9SF3	4	336	3599	6829	27048	TM9SF3_GGAAGTCTGTATGCTAGACA	TM9SF3_ATAGATGATTTACCAATATG	TM9SF3_GATGTTAATCTAACTAGTGA	TM9SF3_ACGAGCACGAACACACGGTG	3	2,585473511	2,088050159	0,09372556	0,731415286	0,676834057
CDCA7L	4	6835	6836	6838	55948	CDCA7L_TGAACCCAACCCGGAGTGCG	CDCA7L_ACTGTAGACAGGTGATACAA	CDCA7L_TTTCCATGGGAACATCATCT	CDCA7L_TTTACGCAGAGTGATCTGAA	3	2,583813714	1,517545187	0,094104087	0,729750561	0,676834057
GABRA6	4	5565	5569	6848	65884	GABRA6_TCAATGCTGACTGTCCCATG	GABRA6_TTTCTCTTAGGAGTATACGA	GABRA6_AAGGCTATGACAATCGGCTG	GABRA6_AAAGTGAAATCATATATACG	3	2,581972149	1,592963464	0,0944726	0,728029476	0,676834057
GFRA2	4	2409	6870	6876	66540	GFRA2_TTGTCGAGCCTCCTACCAGA	GFRA2_GGAGCAGAAGAGCATGCGGT	GFRA2_CAGTCCGGCACACGCCACGC	GFRA2_CCCGGACACAGTCCACTGGG	3	2,576830572	1,638116543	0,09559216	0,732081572	0,676834057
PATE3	4	2275	6888	6889	20726	PATE3_TAACATGCCACCTTCGCACA	PATE3_GCGAGGCATGCATGCTCTTA	PATE3_CGGACAGACCGCTGTAGAAG	PATE3_TCCAGGACTCACCCACAATG	3	2,574450789	1,644140349	0,09615194	0,731823096	0,676834057
NOXRED1	4	258	1649	14876	72788	NOXRED1_TTCTCGGGGACTGATGATCG	NOXRED1_GCAGCAGAGGAATATCACAT	NOXRED1_GCCTGCGGATCTCCACTCGG	NOXRED1_TGAACCACACCAATATCTTG	2	2,572991472	2,223518689	0,096456364	0,729636175	0,676834057
ZNF117	4	1650	1651	29775	29836	ZNF117_ACATTCATAACGTTTCTCTC	ZNF117_CTTATGTCTAATAAGGTGTG	ZNF117_GTTGAGTGTAAACAGCACAA	ZNF117_ACATAATATAATTCATACTG	2	2,571961864	1,832085021	0,096695697	0,726986552	0,676834057
FAM122C	4	481	1656	45249	45250	FAM122C_ATTTAGGAATCGACGCTCTC	FAM122C_GATTTGATGAAGGCGGCTGA	FAM122C_CCCAAGTCCATTGATCAAAG	FAM122C_CCGAGTTCCACTACCGCAGA	2	2,569393417	2,088366673	0,097282515	0,7269657	0,676834057
PCDH17	4	191	6930	6931	20763	PCDH17_TTTGAGATCGACCCGTCCAG	PCDH17_CACCGTACAGATCAACGTGA	PCDH17_ACGAGAACGACAACCCGCCT	PCDH17_GTCTGTGAATCCCACGAACG	3	2,566793985	1,9866171	0,097871335	0,726959975	0,676834057
CDK15	4	3378	3403	6958	55796	CDK15_AAACAATCACTGTTACTCCG	CDK15_GGCTCCCAGCAAAGCATCAG	CDK15_CTCCAAGTTCAAGTAAGATG	CDK15_TGGATGCTGAGACATATACT	3	2,561897138	1,779235753	0,098924802	0,730384917	0,676834057
KLHL13	4	2512	3440	6966	73320	KLHL13_CATTAATTACGTGCAAACGG	KLHL13_ACCACTCACTTGGTTACACT	KLHL13_TAAAGTGTTTCTCATATCTG	KLHL13_CCATCATGACTCTATGCACA	3	2,560450008	1,813531694	0,099259268	0,728492129	0,676834057
TIMP1	4	2518	6970	6972	27122	TIMP1_TAAAGGGTTCCAAGCCTTAG	TIMP1_GGGTGAGGACTCACCGAGGT	TIMP1_TCATCTTGATCTCATAACGC	TIMP1_CAGGTCCCACAACCGCAGCG	3	2,559365791	1,622760991	0,099494596	0,725898443	0,676834057
RNF133	4	6	4792	6996	35059	RNF133_CTTTCTCCCCACCTCAACCA	RNF133_AAGCTCCACTTTGAAGAGAG	RNF133_ATAAAAGATGAAATATGCTA	RNF133_CTTGCACTTATTGAACGGGG	3	2,555038591	2,580646667	0,100539051	0,729203822	0,676834057
TM2D1	4	1302	7032	7033	27041	TM2D1_AAATGGCTATTCCTACAAAG	TM2D1_ATAACTTGTAAGGATTCCAG	TM2D1_CGAGGAGTCGCTTAAGTGCG	TM2D1_GCCGTGACGGCCAGACTCGT	3	2,548397597	1,70519504	0,102073188	0,736001408	0,676834057
PCBP2	4	3393	7040	7041	20937	PCBP2_AGTTGGCAGTATCATCGGAA	PCBP2_GTGTGTCAAACAGATCTGCG	PCBP2_CACGTATCAACATCTCAGAA	PCBP2_CAAGATCAAGGAAATACGAG	3	2,546966477	1,578021797	0,102420672	0,734213306	0,676834057
TLE4	4	3401	7037	7047	27016	TLE4_CATGACAATGATCACCAAAG	TLE4_AATAGAGGCTGGACTAATCG	TLE4_CGAGACACGTGTACACGGGT	TLE4_CCGGCACTGCTACCGATGGG	3	2,545894244	1,577481918	0,102658003	0,731660793	0,676834057
KLHL32	4	7048	7051	7053	59669	KLHL32_ACATACCTGGATGAGATAGT	KLHL32_TCTGCAAGGTCAAGGAACTT	KLHL32_TGCAACAGCCCTTGTCAACG	KLHL32_TCTGCCCAGGAATTACTGCG	3	2,54482296	1,493366783	0,102906349	0,729215677	0,676834057
RNF128	4	4782	7064	7072	35085	RNF128_GCACACGGGAGTGAACCGTA	RNF128_TGGTTGGCCCTCATCCAACG	RNF128_AAGAGGCATACAAGTGACAA	RNF128_GCACCGTGAAATTCGTGTGC	3	2,541436793	1,533955822	0,103694446	0,730601442	0,676834057
PAMR1	4	7079	7085	7093	20948	PAMR1_CGTGCCGTCATGGAAACAAG	PAMR1_CCATGCTAAAATTGGCACCG	PAMR1_ATTACACCAGCTATACTCAG	PAMR1_CCCGGAAAGAGGGAAGTCGT	3	2,537705165	1,489302046	0,104585688	0,732694052	0,676834057
KRT76	4	2738	7100	7103	59289	KRT76_CCATGCCAGTGACACGTCTG	KRT76_CCAGGCCCACCAAATACACC	KRT76_CCCCACAAACTCATTCTCTG	KRT76_GCAGCTAGATTCACTTCTAG	3	2,535932231	1,59931026	0,104999264	0,731435551	0,676834057
HRCT1	4	129	1724	70184	70185	HRCT1_AGAGGAACCGTACAGCTGCA	HRCT1_CCGTCCGTGGAAAAGGCAGG	HRCT1_CGGACGGCAGGACTGTGACG	HRCT1_CACCTGTGATCCATCCCACG	2	2,535229713	2,354050646	0,105184522	0,728609639	0,676834057
GAS2L3	4	2734	7102	7107	70686	GAS2L3_TGAAGGACGGTACCGACTAG	GAS2L3_CCAGCATCTTCACTGAAAGG	GAS2L3_CAAACTGTAATATTCGACAG	GAS2L3_ATGTTTGTCAGTACGATGAG	3	2,535223784	1,599188991	0,10520455	0,724677151	0,676834057
PAPD4	4	897	3340	7117	20994	PAPD4_GGTATGCATAAGTTCTGAGA	PAPD4_TGAATAAACAGTAGGTGACA	PAPD4_AATGCAATTTCTCGAAAAGG	PAPD4_CGTTGCCGTTTACCGTCAAG	3	2,533454476	1,952368616	0,105580073	0,7232235	0,676834057
SLC7A7	4	775	1730	39654	74758	SLC7A7_GGCATTGTTAGACTTGGCCA	SLC7A7_CAGGATAATGCAACTGACAG	SLC7A7_TGTATATGAGCACACCCTTG	SLC7A7_GAAAGCAAGGAATCCTCCAA	2	2,532281784	1,968758847	0,105880492	0,721274288	0,676834057
PANX2	4	7142	7144	7145	73629	PANX2_GAGAAGCAGATCCAGTCCAA	PANX2_AGGTGGGCATCAAGACGCGC	PANX2_AACTTGTGCTCAAACAGCGA	PANX2_GGACCACGTTGTCGTACATG	3	2,528514124	1,483195712	0,106741691	0,723145633	0,676834057
KRT36	4	1393	7135	7151	59232	KRT36_GGAGCCCACAGAACGGATGG	KRT36_GGATATGAGATGCCAGTACG	KRT36_TGTACTCCGTTGCCAACTTG	KRT36_CTTCTGCTGGAAATCTTCGA	3	2,527458095	1,685181355	0,106986032	0,720840311	0,676834057
GBE1	4	2694	7159	7161	66955	GBE1_ATACTGCAAAGAATGGGCCC	GBE1_ATTGTTTGCCTACTCCAGGT	GBE1_TCTTGTATCGTATTTCACCG	GBE1_CGATTCTATAACAATAGCTG	3	2,525700091	1,595836086	0,107411624	0,719774635	0,676834057
DNAJB6	4	765	1746	42408	42409	DNAJB6_GCATATGAAGTGCTGTCGGA	DNAJB6_GCCACTACCACCAAATGACG	DNAJB6_GACTTCTTTGGGAATCGAAG	DNAJB6_TCCTACAGAATTGTCGAGAA	2	2,52447155	1,967587774	0,107731069	0,718013019	0,676834057
CCNI	4	7169	7170	7171	76033	CCNI_GTGCCACAAGCTCCCGACAA	CCNI_AGGCCTAGTTGACACTGCAA	CCNI_AGATGTGGAAAGTGAATGTG	CCNI_CATACAGTGAAGTAGTTGCT	3	2,523944637	1,480352395	0,10783922	0,714869668	0,676834057
SLC35B4	4	362	1749	39571	39572	SLC35B4_TCCAGCTTGAGTGAGAATGA	SLC35B4_TACCTTATTGGGATAGCTGG	SLC35B4_CATGTTCTTCACCGTGAGCG	SLC35B4_TCACTATACAGGAAGCATCC	2	2,523015296	2,125876093	0,108070542	0,712572078	0,676834057
PAGR1	4	2714	3300	7179	73649	PAGR1_AGACACTGCGGCCAGTACGG	PAGR1_TTGCAGCTCCAGAGTACCGT	PAGR1_GTGCGTGCCCTGCAGCGACG	PAGR1_CTGGCCGTGGAGGATACCGG	3	2,522542105	1,802362213	0,108125619	0,709143022	0,676834057
PVRL2	4	297	1752	17750	17751	PVRL2_GCGAGTTCAAGTGCTACCCG	PVRL2_ACACTCACAGCGTACAGAGA	PVRL2_AGCTGGGACCCATCTTAGGG	PVRL2_TCCCTCGGACGGACCCCTTG	2	2,521561599	2,16756896	0,108400001	0,70718096	0,676834057
PAIP1	4	1425	7186	7187	21069	PAIP1_TGAACATATTCTGATAGAGT	PAIP1_GCGGTTTCCCGAACGGAGCG	PAIP1_AGAGAAATTTGGGATAGATG	PAIP1_AGAACTTTATCTTAACCTGG	3	2,521141196	1,678124008	0,108466093	0,703887858	0,676834057
ITGAV	4	610	1753	9856	68663	ITGAV_AACGATGAGCTCAGCTTCGT	ITGAV_AGAACATGACTATTTCAAGG	ITGAV_GCACCTCTCTTCATGGATCG	ITGAV_AGGCAATAGAGATTATGCCA	2	2,521077601	2,01372366	0,10852117	0,700558129	0,676834057
PALLD	4	3276	3278	7195	21088	PALLD_GCTGCTGAGAGGGAAACGAA	PALLD_AAAAATTCATACCTGACTCG	PALLD_TATGGGAAGGATGTTCACAG	PALLD_ACGAAAACTTCGCTTCAAGG	3	2,519741908	1,779356947	0,108805566	0,698735745	0,676834057
GATAD1	4	203	5395	7204	66979	GATAD1_AGAGTAAGCAGGAAATTCAC	GATAD1_TGCAGAATCAATCTTCTACA	GATAD1_TCTGTGATTGATGAACAAGA	GATAD1_ATCCTCTGCCATCATTGCAC	3	2,518169641	2,02782682	0,109180088	0,697508022	0,676834057
ZBTB47	4	1664	1765	32234	32235	ZBTB47_ACTGGTCGCAGATCTGCATG	ZBTB47_GGAGCAATCCCAGATCATCG	ZBTB47_CAACGCGGCCAACGTCCACG	ZBTB47_CACGCACCGAGTAAGGGTCA	2	2,515291581	1,802037146	0,109875056	0,698329608	0,676834057
WASF3	4	892	1768	31310	71365	WASF3_ACACACACACCTAGTATCTG	WASF3_CTGGTGACGTGCCACCACAC	WASF3_GGTGTCAGGATGTTCAGAGG	WASF3_TATAGATGGCACCACCCGTG	2	2,513851375	1,930020164	0,110231553	0,697002586	0,676834057
TMEM128	4	136	7233	7245	27231	TMEM128_GTCTACCTGGAATGGTATTG	TMEM128_AACATAATAGGTCACAACAA	TMEM128_TGATAAACTGACAAGCAACA	TMEM128_CCAGAATGGATATTAAGTCT	3	2,511032839	2,005756408	0,110936535	0,697881363	0,676834057
PREPL	4	91	1774	8725	23131	PREPL_ACTCTGATACAATCAATGAA	PREPL_TAGCAAGAAACATCCCAAGT	PREPL_TTATCCAGAAGCGAATACAT	PREPL_GATATACGTCATGACAGCGA	2	2,51097846	2,417374865	0,1109836	0,694633396	0,676834057
LRFN1	4	278	1775	12451	57362	LRFN1_GCACGCACAAGTCGTAGGCA	LRFN1_AAACAACCAGATCCGCCGGG	LRFN1_TCATCGACCACATCGCGGAG	LRFN1_GGTGCCACTGTCCCTCAAGG	2	2,510500609	2,176231758	0,111116786	0,691954529	0,676834057
CD320	4	1413	3163	7254	54476	CD320_TGCAACGGAGCTCGCCTGCT	CD320_AGGAACCAATGAGATCCTCC	CD320_CGGCCTCCAGGCCTAGTCCG	CD320_ATGACTGCATTCCACTCACG	3	2,509471846	1,89663246	0,111362127	0,689997503	0,676834057
KRBA1	4	2340	5879	7291	70964	KRBA1_GAAGGTGACGACCCATTTGG	KRBA1_CACTGTCTGACTTACCCTCG	KRBA1_CCCACGCAGGCGAAGCGCAA	KRBA1_CAGAAACTGCCGACAAACCG	3	2,503075524	1,658340951	0,112987391	0,696567268	0,676834057
PIN4	4	890	1792	20194	20196	PIN4_CACATTCTATGTGAAAAACA	PIN4_AGTGCTGACAAGAAGGCTCA	PIN4_GGCTTGTACGGCAACTGGAG	PIN4_TTTATCTTCACTATACTGTG	2	2,5024191	1,924774205	0,113134596	0,694004764	0,676834057
KRT26	4	2657	3187	7318	59260	KRT26_GCCTGGTTCAACGAGAGGGT	KRT26_GCTTCTGCAATAGCGGTGGA	KRT26_AGCATGCACATGGTCCAGGT	KRT26_GTGGAGATGAATGCAACCCC	3	2,498429211	1,806702652	0,114183057	0,696968858	0,676834057
CD1D	4	7330	7345	7346	54553	CD1D_GCACAGCTGGAGCAACGACT	CD1D_TTATCGAAGCAGCTTCACCA	CD1D_GGCCAAGTTTACCCAAAGTG	CD1D_CCGACTTCCCTGACTCAAGG	3	2,493629615	1,461793435	0,115415774	0,701022904	0,676834057
MCCD1	4	378	1811	63443	63444	MCCD1_GCTCCAACAACTCTTCAGCT	MCCD1_TGGGGTGCCAAGGACCAGGA	MCCD1_AAATGGTACCGAGAGAGCCA	MCCD1_CCAAAACCCCAAAGCAAGCA	2	2,493479318	2,101853509	0,115475858	0,69794967	0,676834057
PTS	4	864	1820	17851	17852	PTS_TGTGGTGACAGTACATGGAG	PTS_TCCAGATTCTTATGATCAAG	PTS_GCAACAATCCAAATGGCCAT	PTS_GCGCGAGCCACCGATTGTAC	2	2,489278198	1,924417735	0,116643484	0,701567884	0,676834057
GALNT15	4	7368	7370	7381	67048	GALNT15_CTATCACCGGAGATACCACT	GALNT15_AGTTACTCAGGAGCAACAAG	GALNT15_GACTCTCTTATGTCGCTGCG	GALNT15_TCCCGCAGTGAGATAAAGGG	3	2,487656821	1,458413802	0,117034028	0,700499791	0,676834057
UNC50	4	1776	1827	31614	31615	UNC50_AATCTATGAGTACAACCCAA	UNC50_ACAGAGCAGAGACTATGATG	UNC50_GGATAAAATGCAAAATGACC	UNC50_TCATTATCGAAAACAGACGA	2	2,486025364	1,774235683	0,117477646	0,699758154	0,676834057
RASGRF1	4	7393	7396	7406	16632	RASGRF1_GGCCATACCTTGTCTCACAA	RASGRF1_CGAGGCCAAGCCTGACTGCG	RASGRF1_ACTAGGATGACTGTAAAGGG	RASGRF1_AAAAGATTGTGACGAATGGG	3	2,483408561	1,455753969	0,118189638	0,700614538	0,676834057
GNA15	4	7398	7422	7424	64090	GNA15_CTGGTCGTATTCACTCAGTG	GNA15_CTGTAGGATCGTGGACGTCG	GNA15_GTTGATCTCCTGGTCCACCC	GNA15_ACACGGCTGAATCGAGCAGG	3	2,480359048	1,453764058	0,119003772	0,702065317	0,676834057
CHAD	4	2820	7446	7449	52809	CHAD_GCTGCAGGTGCAATGACACG	CHAD_GAACCTCGCCAAATTCCACG	CHAD_AGCGGGGAGAGCAACCCCCG	CHAD_ACAAGTAGATAAGTTGCTTG	3	2,476136359	1,563261762	0,120104305	0,70518385	0,676834057
ARSH	4	288	1849	52948	52949	ARSH_GTAACAGTGATCATTCCGAG	ARSH_TGGAGTATGTACGTGCAGGA	ARSH_GCTACGGTAATAACTCAGTG	ARSH_GTGTGCCAGGGATATTCCGG	2	2,475884782	2,151335537	0,120194431	0,702368404	0,676834057
EPN3	4	1679	1854	48447	48448	EPN3_TGTAGTCCTCGCCGTAGCGG	EPN3_GTCCCGCTGATGGTGGACCA	EPN3_CTACACCATCCAGACACTCA	EPN3_TCGGACATGAGCGAACTAGG	2	2,47359737	1,779372045	0,120828314	0,702742033	0,676834057
PCSK6	4	2716	7472	7480	21477	PCSK6_GCCATCGCAGCACATGTGTG	PCSK6_GCGCACGGGTACCTCAACTT	PCSK6_CAAGAACAGTCGCTGCCGGT	PCSK6_ACAGCGCTGACGCAGATCCG	3	2,470920676	1,565449811	0,121521279	0,703454165	0,676834057
C18orf8	4	1660	1861	51578	51579	C18orf8_ATTCCAGCTGGGAATTATCA	C18orf8_CTGTCTGACTCACTTAACAC	C18orf8_ATATTCGATATCAAGTTACG	C18orf8_ATCTGGTGGAGCTACTGGCG	2	2,470405605	1,780081929	0,121704534	0,701222855	0,676834057
TFAP2E	4	146	7469	7486	27492	TFAP2E_GCAGTGGCATAGTCACGGCG	TFAP2E_GAGGCGTTGAGGCACTCGGG	TFAP2E_CTAACCGTTCCCGCAAACAC	TFAP2E_CGGCATCACAAATCCTGGTG	3	2,469913789	1,973528666	0,121852741	0,6988113	0,676834057
FNIP2	4	246	5172	7496	66142	FNIP2_TTCCGATGTCAACATGTTAG	FNIP2_AGCTGTTCAAAAGATTGAGG	FNIP2_CCAGTTGATATGCCAAGCAG	FNIP2_TTCATGTGAGATTCAAACAG	3	2,468237512	1,994929365	0,122271324	0,697965474	0,676834057
C16orf78	4	1846	1866	51366	51367	C16orf78_CTCCAGCCACTCCAGCACAC	C16orf78_CCACAAAGAGGAAATACATG	C16orf78_GAAGAAACAAGCTCCCGAGG	C16orf78_GGGTACCTTTAACAGCCAGA	2	2,468133308	1,757506322	0,122329405	0,695079061	0,676834057
TFAP4	4	2958	7501	7502	27494	TFAP4_CGCATGCAGAGCATCAACGC	TFAP4_CACTAACCCCCGAGACTCAG	TFAP4_ACAGCTCAAGCGCTTCATCC	TFAP4_AGGCTCCCCGGACATCTGGG	3	2,467232863	1,552292561	0,122522674	0,692983748	0,676834057
SLC32A1	4	846	1868	34255	34256	SLC32A1_TCATAGCCTACTGTCTATCG	SLC32A1_ACAAGCCCAAAATCACGGCG	SLC32A1_GGAGACATCCATTATCAGCG	SLC32A1_GGTGTAGCAGCACACAACGG	2	2,467226138	1,917808259	0,122577751	0,690129529	0,676834057
C17orf102	4	1019	1879	51697	51698	C17orf102_CAGTGCCCAGCGAACTCTGG	C17orf102_AAAAGGGACATCAGTGACTG	C17orf102_CCCTGGAGAAACGCAGCTGA	C17orf102_GAGCGGCTGCAAAACACCTC	2	2,462254455	1,876413067	0,1239767	0,694833048	0,676834057
PCTP	4	1618	4258	7533	21453	PCTP_TAGATGTCTGCCAGTAGAGT	PCTP_AGTATGTCTACCTTCGGCAG	PCTP_CTCCACTAGGAGCTGCCAGT	PCTP_CTCTATGAACAAGAATGCAA	3	2,462055477	1,780691357	0,124028772	0,691979529	0,676834057
TEX38	4	5948	7538	7540	75989	TEX38_GTACAATGAGACCCACACTA	TEX38_ATGAATGCAGCCATCAACAC	TEX38_TGTACTGGATTAACAAGCGA	TEX38_TGTGTTCTGTGATAACTGGA	3	2,460889463	1,465825756	0,124383266	0,690831382	0,676834057
ATN1	4	156	1883	50252	50254	ATN1_TCCAAGCTATCCAGATCGGA	ATN1_GAGGTTCCTCGATAGCCCGG	ATN1_GAGAAGGCTGAGTATACTTG	ATN1_GCAGGTTCGGTGTCACATGG	2	2,460453974	2,275625863	0,12450143	0,688386833	0,676834057
FHL1	4	5156	5158	7551	46002	FHL1_ATGCCGCAAGCCCATCGGTG	FHL1_ATCAAAACGTGGAGTACAAG	FHL1_TGTGCAACAAGTGCACCACT	FHL1_GTCTAGGCCATCACATCTGG	3	2,459059431	1,581067365	0,124919012	0,687612241	0,676834057
GNPTAB	4	1525	5114	7559	64414	GNPTAB_AAAGTGAATGGTCATGACCA	GNPTAB_GACATGATGTTAACTCAACA	GNPTAB_ACTCATTGCGATCTATCGAG	GNPTAB_CTTGCATTAGCACTAATCCA	3	2,457730243	1,737697016	0,12531256	0,686712831	0,676834057
BMX	4	1874	1895	12069	50732	BMX_GGTTAGAAATTCGAGCCAAG	BMX_TGTTGGCCTTTGTTGACACA	BMX_GGGAAGACTTCCCTGACTGG	BMX_GGGGTTACCCCTTATCTCTG	2	2,455075996	1,747953296	0,12603757	0,687629753	0,676834057
TEAD1	4	1593	4089	7584	38224	TEAD1_GGCCGGGAATGATTCAAACA	TEAD1_ACTGCCATTCATAACAAGCT	TEAD1_ACATGGTGGATAGATAGCCA	TEAD1_AGATACATCAAACTCAGGAC	3	2,453585959	1,791025959	0,126490201	0,687059109	0,676834057
FGFR2	4	2333	5112	7588	46029	FGFR2_CTTAGTCCAACTGATCACGG	FGFR2_GATAGCCATTTACTGCATAG	FGFR2_GCCGGCAAATGCCTCCACAG	FGFR2_TGTGTCTGTTCTAGCACTCG	3	2,452924195	1,679361387	0,126643414	0,684874254	0,676834057
PPP3CB	4	1898	1904	23243	72077	PPP3CB_GACCATAACAAGTCACACAT	PPP3CB_GATGTCAAGCGATGTGTTGG	PPP3CB_TGCGCTTAGAATTATCAATG	PPP3CB_AAAAGGTATCGTGTATTAGC	2	2,45106541	1,743394401	0,127171149	0,68472501	0,676834057
FGG	4	5077	7614	7616	45980	FGG_CATCCCATATGCATTAAGAG	FGG_AATAAGGGAGCTAAACAGAG	FGG_TTATCAAACCAAAGTAGACA	FGG_ATTTGCACCGTGTCTTTGCA	3	2,448302006	1,476632975	0,127971264	0,686037254	0,676834057
RARRES3	4	4981	5043	7643	16841	RARRES3_AGTTCTGCGAAGGAGATGGT	RARRES3_GTAGCCATCTCCTATATACA	RARRES3_GATTGCAGGTGAGTACCCCG	RARRES3_TGGACCATGAGTACCAACCA	3	2,443861643	1,585996873	0,129280087	0,690053452	0,676834057
SLAMF7	4	1917	1921	34720	70980	SLAMF7_TGGCTGTATGGTGACAAGAG	SLAMF7_ACTCAGGGATCTACTATGTG	SLAMF7_TCAGGGAGTAGCCTCCATCT	SLAMF7_GACCAATCTGACATGCTGCA	2	2,443542697	1,737636159	0,129360199	0,687504849	0,676834057
CTCFL	4	950	1927	10619	43123	CTCFL_CCATGTCCGATCCCACACTG	CTCFL_CAAGTGTAACGACTGCAACA	CTCFL_GGAGGCCGAGCGTACCTCTG	CTCFL_TCACATTCTCCTCTAGAGCG	2	2,440903936	1,880367388	0,129743733	0,686583789	0,676834057
UST	4	920	1928	11104	31704	UST_CAAGTGTGGGAGCCGTACTG	UST_GAATGATGTAAAATAACCTG	UST_AAAGATCTTACCTTACTAGG	UST_CAGACATTCACAACAAAACC	2	2,440464963	1,886856957	0,129810826	0,684003201	0,676834057
BAIAP2L1	4	1929	1930	50931	50932	BAIAP2L1_TTTCTGGTTGATAAGCACTG	BAIAP2L1_ATTTACCCTTTGTGAATTCG	BAIAP2L1_ACCCAGTTCAGTTGACACGG	BAIAP2L1_TGCGAAATTTAATAAACCTG	2	2,439587718	1,734408518	0,129948018	0,681812365	0,676834057
DEFB132	4	635	1932	41673	41690	DEFB132_TAGGTCAGGCTTCGGCAGGA	DEFB132_ACATGTCCTGCAGTATCCTG	DEFB132_ACAATGCTGTCTCCCCCCAG	DEFB132_CACCTGGGTCAGGAATCCGA	2	2,438711407	1,964033424	0,130068185	0,679551153	0,676834057
IMPACT	4	1938	1940	10500	68772	IMPACT_CAGCCATTTATGGCGAGGAG	IMPACT_AAATCTCAGATGACAGAACC	IMPACT_GGATTTATCAAATAGCCTTG	IMPACT_GGAATGCCATGATCAATCGG	2	2,435215458	1,731290306	0,130591915	0,679408568	0,676834057
NUP62CL	4	578	1941	24561	24562	NUP62CL_AAAACCAACTGTTATCAAGA	NUP62CL_ACTACTACCACAATCACCAG	NUP62CL_GATGACATATGGTCATCTGG	NUP62CL_GTCCCAAGCATTGACCTGAG	2	2,434779506	1,982000763	0,13064599	0,676834057	0,676834057
SRSF4	4	1959	1961	10555	14234	SRSF4_AGCCAGGTTCCAGACGACGC	SRSF4_GTAATTGTTGAGCATGCCCG	SRSF4_AGTCTGTACTCTGTGCGAGT	SRSF4_ACAAGGGACGCAAAAATGAA	2	2,426108602	1,724580196	0,131941795	0,680687168	0,678555791
PRSS16	4	1557	1963	15014	15054	PRSS16_CTCCAGGGACCCGCCGATCG	PRSS16_CTTCCTCCACTCACGCAAGG	PRSS16_ACCGACGCGAAAATGAGATG	PRSS16_GTCTGTCGGACACGTTGAAG	2	2,425246515	1,77051546	0,132078986	0,678555791	0,678555791
ING2	4	1975	1978	68872	68873	ING2_AAGCCGTGATTTATGTCACA	ING2_GAGCTGGACAACAAATATCA	ING2_ACGTTCCTCTGCATGTCGTG	ING2_TACACAAATGCTCGAATTGG	2	2,418809495	1,719304268	0,132958211	0,680238481	0,680238481
IDO1	4	503	1996	68254	71972	IDO1_ACCAGACCGTCTGATAGCTG	IDO1_AGAACGGGACACTTTGCTAA	IDO1_GATACTTACTCATAAGTCAG	IDO1_ATCCCAGAACTAGACGTGCA	2	2,411150988	1,999722709	0,13414186	0,683458318	0,683023711
PLG	4	1167	2004	23731	23734	PLG_CCAGAGACAAATCCACGGGC	PLG_TGTCCTGTTATGTGTGTGAG	PLG_AAAGTTCCCAGCGCTTGTTG	PLG_TGTGGGAGCCAATTGTTCCG	2	2,407769974	1,821002083	0,134610512	0,683023711	0,683023711
POMT2	4	1331	2056	22555	76113	POMT2_TGTGCGGCGGCTCGTCCAAG	POMT2_CGGAAGCACTATCAGGTCAC	POMT2_CTTGGGCAGAACCTTTCCCG	POMT2_ACAAGGACTACAACAACCTG	2	2,386126185	1,783047456	0,13787506	0,696721102	0,687913334
CXCL13	4	1171	2074	44282	44283	CXCL13_ATTCGATCAATGAAGCGTCT	CXCL13_CGAATTCAAATCTTGCCCCG	CXCL13_AGGTCTATTACACAAGCTTG	CXCL13_TTTACTTACAGGTGTTCTGG	2	2,378765114	1,805791252	0,139093758	0,700010625	0,687913334
ANKRD23	4	945	2079	46149	46150	ANKRD23_CCTCCCACTCACCTTAACCA	ANKRD23_CAAGTCTCGCGCGTCCACTG	ANKRD23_CAAGTACTTGACAGACGGAG	ANKRD23_GGATGACCAGATGTCCTCCG	2	2,376732042	1,849384193	0,139410198	0,698751116	0,687913334
HSD17B4	4	2087	2089	70347	70348	HSD17B4_AACTCTCGTGACAAAGCCAA	HSD17B4_ACGGACATCAGACAAAGTCA	HSD17B4_CTGACCTATGATAACTCCGA	HSD17B4_ATCCATAATAATCACTACAC	2	2,372680955	1,68524287	0,140055097	0,699141434	0,687913334
PLA2G16	4	242	2092	24198	24200	PLA2G16_TGGGCCATCTATGTTGGCGA	PLA2G16_GAATTGCTGTATGATGTGGC	PLA2G16_AGTCAGGGCGGACATGACAC	PLA2G16_TGGCCCAGTGTCTGTAGAAA	2	2,371469522	2,136523081	0,140274402	0,697412653	0,687913334
PTH	4	2084	2099	18075	18078	PTH_TAAAGTTATGATTGTCATGT	PTH_CCAGCATCTCTGGGAGCTAG	PTH_ATACAGCTTATGCATAACCT	PTH_GGGAAAACATCTGAACTCGA	2	2,368649789	1,68351337	0,140770093	0,697066363	0,687913334
C11orf88	4	1154	2103	52119	52120	C11orf88_CAGCAGTCAGCGTCTGCCGG	C11orf88_CAAATACCAGTAATCCCGGG	C11orf88_ACCAGCTGAGATTCGCTAGG	C11orf88_CGCAAGGTGAAAAGACTGCG	2	2,367042857	1,80295855	0,141036464	0,695591839	0,687913334
SHD	4	2104	2107	8592	34677	SHD_ACACCGAGAGCGACATCCTG	SHD_TCAGTGTCGGCTTCCAGCTG	SHD_AACCATACTTGGCATCTCCG	SHD_TCCATGTACCCATCATCCGG	2	2,36543907	1,680009246	0,141290818	0,694070035	0,687913334
ZBTB12	4	1586	2108	10810	32352	ZBTB12_CACCGGCTCAAACCCCCTGG	ZBTB12_AGGCGGCCAAGATGACCTTG	ZBTB12_GGCCTGCTGTTGATTCCCGG	ZBTB12_GCTCCAAGTCTTCATCCAGT	2	2,365038614	1,736656557	0,141364921	0,691678365	0,687913334
PRSS41	4	2100	2118	8606	15918	PRSS41_GACACAAGAAGTGACCCTCG	PRSS41_GGCACTACTATCCCTCCGAG	PRSS41_GTAAAACCCCAAGTGCGTCA	PRSS41_TGGGGGTTAATCAGCCCCAG	2	2,361044776	1,678190266	0,142010821	0,692092262	0,687913334
PRM2	4	1308	2119	16258	16275	PRM2_CCATGGTCCGATACCGCGTG	PRM2_AGCACGTCGAGGTCTACGAG	PRM2_CCTATAGTGAGACTGGCCAT	PRM2_CCTGAGCGAACGCTCGCACG	2	2,360646461	1,773893295	0,142078916	0,689698045	0,687913334
C12orf50	4	609	2122	51459	75540	C12orf50_ATGCGTTGTAGGTACTAGTC	C12orf50_AATGGCAGTGAATTGCAAGA	C12orf50_GTGACTGTTATGTTCCACAG	C12orf50_GAAATAAAAACATCATTGCA	2	2,359452677	1,933258878	0,142269181	0,687913334	0,687913334
PLXNA3	4	649	2146	10270	10281	PLXNA3_ATGTGTCAGTGACGTCACCT	PLXNA3_CCGCCCAAGAAAGATGCCGG	PLXNA3_CCTGTATGAGACAGTCCCCG	PLXNA3_CATCCAGTCCTGCTATCGTG	2	2,349964545	1,915044829	0,143880425	0,69298658	0,691548467
HIST1H4A	4	2149	2154	69431	69432	HIST1H4A_TCCGCTTCACACCGCCACGC	HIST1H4A_TGTCACGCAACACCTTGCGG	HIST1H4A_GTGTTGCGTGACAACATCCA	HIST1H4A_GATCTCTGGTCTGATCTACG	2	2,346826117	1,666501906	0,144408161	0,692822031	0,691548467
BPIFB3	4	130	2158	12006	50634	BPIFB3_TCGGTCACAGCTGTGAACCG	BPIFB3_GCTGAGCCTGCACACCAAAG	BPIFB3_GGTCTGCAGGAGTCCAAACG	BPIFB3_CAGCGCTTGAGGATAAGGAT	2	2,345261406	2,257398207	0,144703572	0,691548467	0,691548467
LRRC4B	4	166	2171	62293	72869	LRRC4B_AGGTACTCGAAGGCCTGCGT	LRRC4B_GCGGCTGGAATACATCTCGG	LRRC4B_GGGCGTCAGCCAGTTGACGG	LRRC4B_CCAGCCGGGTGATCTGCACA	2	2,340196664	2,202090865	0,145618847	0,69323567	0,692463572
EHHADH	4	930	2187	46711	46712	EHHADH_CTATAGGATTGCCCACGCAG	EHHADH_TAAAGTTGTAAACTCAGACC	EHHADH_TGGGTGCCAATGACCAAGTG	EHHADH_CGTGGAAAACAGCATCAGCG	2	2,334005887	1,831366125	0,146710368	0,695745705	0,692463572
SMPDL3B	4	1284	2189	8231	39274	SMPDL3B_ATGGACTCATTACTAAGCCA	SMPDL3B_GTCTTCTCAAAGAACCCCGG	SMPDL3B_ATAGAGCATCCGAAAGCTGT	SMPDL3B_ATTGCTGGTATAGTACAGAT	2	2,333235326	1,764001026	0,146843553	0,693709199	0,692463572
EGLN3	4	941	2200	46734	46735	EGLN3_GCTGGGCAAATACTACGTCA	EGLN3_CACGTGGATCGGGGGCAACG	EGLN3_ACAGGGCACGATGTACTCCA	EGLN3_AACAGGTTATGTTCGCCACG	2	2,329010175	1,826409838	0,147575573	0,694506417	0,692463572
NFE2L1	4	2179	2204	18196	18198	NFE2L1_GATCAATATCCTGTCGCCAA	NFE2L1_TATGGCTCGAGTCTAAGGAA	NFE2L1_GTGGATACCATAGCCATCCA	NFE2L1_CATCTAACAGACCCCCCAAA	2	2,327479157	1,654081135	0,147862973	0,693213102	0,692463572
EFCAB3	4	2209	2211	47307	47308	EFCAB3_CTGGTAAGTCTCTATCCCTG	EFCAB3_ATGTGCACTGTAGCTAAGCT	EFCAB3_AGATAAGAATCTCTTCCTCA	EFCAB3_CCATCCACATTAGGGAACAA	2	2,324806758	1,650038916	0,148361668	0,692916426	0,692463572
SETX	4	192	2218	33360	33361	SETX_AGGCATATGAGTTGTCCCAG	SETX_ATATCATCCAAATAGGACTC	SETX_AGAACTCCGTGTAAACGCAG	SETX_TCTTCAACAGAAATACTCCG	2	2,322143074	2,161689599	0,148826315	0,692463572	0,692463572
PLA2R1	4	946	2241	24162	24163	PLA2R1_AGGAGGACAGTAATAACCGC	PLA2R1_ACCAGTGATATACCAGAACT	PLA2R1_AGAGTCATTAGACCATTCAA	PLA2R1_TTACCGTACTGGTACCAGAA	2	2,313451646	1,817522961	0,150474611	0,697500735	0,697500735
CCDC160	4	209	2255	54789	54816	CCDC160_ATCCTATGAATCATCTAATG	CCDC160_TGGTAAGTTATCTGTACTGC	CCDC160_ACGACTGCAGATAGCAGCAA	CCDC160_TCTGTTTCTTGAAAATTTAG	2	2,308206169	2,136443877	0,151490026	0,699577534	0,697548438
NAPEPLD	4	2266	2267	16923	16924	NAPEPLD_GAAGCACGAGAGCTAAAGAT	NAPEPLD_ATGGGAGATTTGTGAATCCG	NAPEPLD_AAGTGACCTTATCATGTCCG	NAPEPLD_TAAGGACCGCATCTATTGGA	2	2,303736733	1,634472225	0,152362241	0,70098001	0,697548438
LMTK2	4	77	2278	57805	57806	LMTK2_AAAAGCAAGTGCCAACCCAA	LMTK2_CCGACATGGATAATCCAGAA	LMTK2_ACAATAACATCTAAACACGT	LMTK2_TCTGGAGCAGTCCATCGCAG	2	2,299661157	2,347872104	0,153135317	0,701917645	0,697548438
MTR	4	2276	2279	61109	61135	MTR_TTGGAGGAGTCGATGCACAA	MTR_GTGTACGGTCCAATCCTGAA	MTR_CACCTGCATTGGGATAACAG	MTR_TATGGATATCATCATACACA	2	2,299291658	1,631381344	0,153190394	0,699569467	0,697548438
RIPK3	4	1461	2281	35862	35863	RIPK3_ACTGCTTCGTACACGAGTGA	RIPK3_TCCCGGCTTAGAAGGACTGA	RIPK3_CGGGCGCAACATAGGAAGTG	RIPK3_GTTTGTTAACGTAAACCGGA	2	2,298553163	1,720153369	0,153313566	0,697548438	0,697548438
LMF1	4	2328	2329	57517	57518	LMF1_CCGGCACTCACAGTACACGA	LMF1_AGCCTTGACAGCGTCCACAG	LMF1_CAGGGCCTGATCAAGATCCG	LMF1_GCGGGCGTGCATCATCCACG	2	2,281027139	1,617800643	0,156845486	0,710994426	0,710574605
TPTE2	4	2273	2338	13775	25599	TPTE2_TGAAAAGCTGATGAGAAGGC	TPTE2_TAAACTTGAAATCAGTGAGA	TPTE2_TTTCTATAGAAATCCAATTG	TPTE2_ATATTTCGGAGGCAATAAGG	2	2,27778259	1,62088687	0,157491386	0,711307247	0,710574605
TECTA	4	2350	2351	34928	38248	TECTA_GAAGCTCGGGCACTGCACTG	TECTA_CTGGATATTCACGATCTCGG	TECTA_CACATACTTCAATTGCACAG	TECTA_ACAGTGAAAATCTACCAGAG	2	2,273118739	1,611997407	0,158415673	0,712870529	0,710574605
AIFM3	4	2346	2352	11011	69593	AIFM3_AGCACTTGGAGAGATACACT	AIFM3_TTTCCGAGCCTATGGCATCG	AIFM3_GCTGGCCCGAGGCCGCAACG	AIFM3_CAGCCCTCAGGATTGCGTGG	2	2,272761086	1,612153339	0,158481765	0,710574605	0,710574605
ZNF358	4	64	2367	29390	29391	ZNF358_GGTCGAAACTCGAAGACATG	ZNF358_CAACACTGTCCCGGAAGACG	ZNF358_GCGCAGGTGGTGTTGCAAGT	ZNF358_GCACAGCACCTGCGCACGCA	2	2,267415079	2,371793549	0,159624357	0,713104463	0,713104463
CACNA1H	4	570	2418	13550	49956	CACNA1H_TGTACTTGCGTCGCACCCAG	CACNA1H_GCGGCCGTACTACCAGACGG	CACNA1H_TGGCGTCTATGAATTCACGC	CACNA1H_CGATGCCAACAGATCCGACA	2	2,24949724	1,892317427	0,163521786	0,727878563	0,716804001
CEP112	4	648	2426	7945	55527	CEP112_CAGAGAACAGTAATTTACAG	CEP112_GGAATCTCTAAATAATGACT	CEP112_TTATTGCATATGCTTAAACG	CEP112_TCTCACATACCAGAGAAACT	2	2,246722119	1,863749866	0,164174695	0,728156113	0,716804001
ADGRG2	4	743	2442	14654	58832	ADGRG2_AACCCTGCAAACCCTAAGTG	ADGRG2_GGTAGTGTTGACATTCGCAG	ADGRG2_AGAGGAGGCTGGTCAGACAA	ADGRG2_TGGGAAAGCACAGTGGCCCG	2	2,24120018	1,832099042	0,165418428	0,73104273	0,716804001
RRP1B	4	1237	2446	36866	76205	RRP1B_AGGCGCTTCCTGTTGAAGTG	RRP1B_CTGGTACAGACCATAGCTCG	RRP1B_CCATCCCTGGAACAGAACCG	RRP1B_AGCATGGACTAGCTGTGCAA	2	2,239825547	1,724986536	0,165716844	0,729745958	0,716804001
ZNF529	4	164	2451	11555	30680	ZNF529_TCACTGTCATGAGTTCTCCG	ZNF529_ACTGGAGTTATCTATCCCAA	ZNF529_AAACACTGGTTCTCAGTGGG	ZNF529_AAAAGCAAGATTGACTTACA	2	2,238110525	2,153662835	0,166095371	0,728809937	0,716804001
CDHR4	4	807	2462	55993	76076	CDHR4_ATTGAGTACTACACCTCTGG	CDHR4_CTGAACCACCTCACTACCGG	CDHR4_GTGCAGCTGAAGTTCACATG	CDHR4_AGGAGTGTCACAGTCCAGTG	2	2,234350194	1,8112827	0,167053706	0,730415671	0,716804001
C7orf61	4	700	2466	48729	73928	C7orf61_GTTCTTCCGATGGGTTAGAC	C7orf61_TCGGGGGACTCACCCAACTT	C7orf61_TCAGGGTGTCCTGAGATGGT	C7orf61_CGTGTTGGCCAAGACTACAG	2	2,232987113	1,840567946	0,167341106	0,729086869	0,716804001
ACCS	4	453	2467	13248	71490	ACCS_TAGGTGGTTGTCCTGAATGG	ACCS_CCCAACAGACTTCTCAAACA	ACCS_TGTGATAGCGCCATAGTAAG	ACCS_GGGGAGTATACATCACCCAG	2	2,2326467	1,932776662	0,167421218	0,72686747	0,716804001
OR56B1	4	695	2469	19816	75574	OR56B1_GACCCATGTCTACCATACAG	OR56B1_ATTTCTCAGCACCATGAACA	OR56B1_CTCAGGGAGGCTAATAACCT	OR56B1_ACAATTGATGGATAGCGAAG	2	2,231966304	1,841571156	0,167569424	0,724958246	0,716804001
ACCSL	4	257	2470	61767	71501	ACCSL_AAGTGACATGAACTGCATTG	ACCSL_TCCCACGGATGGATAGGTCG	ACCSL_TCTTAGGGGAAAAAGGTCCG	ACCSL_GATCAACCTCCTACAGTCTG	2	2,231626319	2,053670853	0,167639522	0,722725631	0,716804001
FERMT2	4	688	2477	45816	76195	FERMT2_CATCATGAGCATCATAAGTG	FERMT2_CACCCTGAGAGTGACCGGCG	FERMT2_CTGGAGATTACTCTGGAAGG	FERMT2_GATAAAGCAAAAATCAACCA	2	2,229250414	1,842351193	0,168177271	0,722517683	0,716804001
MYOM2	4	344	2488	17429	17431	MYOM2_CTGCGCATCGTGTCTCGGGG	MYOM2_CTCACAGAACGTCAAGTCGT	MYOM2_AAGGTCCCGAAATTCAGTGG	MYOM2_TTCCCGAAACACCAAGACGT	2	2,225530864	1,988054829	0,169055494	0,723768835	0,716804001
ACOT11	4	2486	2490	14552	62589	ACOT11_AGCTGAAGCAGATCACGCCG	ACOT11_GCCAACTGCGCCATTCAGGG	ACOT11_GGGATACCGGAACCCCACGG	ACOT11_ATCTGCGTCCAGGACCACAA	2	2,224856412	1,576846502	0,169214716	0,721943754	0,716804001
FRMD6	4	2482	2499	66193	66194	FRMD6_CCAGCTGGAAAAACGGTCGC	FRMD6_TGACTCTTGGATTGACCATG	FRMD6_GGAAGCTCATATACTACACG	FRMD6_CAAGATGGGAAGTAAGCCTC	2	2,221828311	1,575646891	0,16993572	0,722519805	0,716804001
C9orf139	4	1031	2515	11426	50034	C9orf139_GTCCTCAAGGAGCAAGCTAG	C9orf139_TCCTTGAAACAGACACCCGG	C9orf139_CGTGCAGCAGAGTGGCAACG	C9orf139_TCCTTCAAATCCACCCAGGG	2	2,216472818	1,751083665	0,171167436	0,725255838	0,716804001
C9orf117	4	1	2521	48781	73961	C9orf117_GCAGCTGGCCAATAACAAGA	C9orf117_ACCAAGGATGATGTTCTCCG	C9orf117_CATCCAGCGCGTGAACCTCG	C9orf117_GGCACTTCTTAGTCAGCATG	2	2,214473606	3,247875669	0,171639093	0,724763705	0,716804001
OSBPL1A	4	602	2525	13231	21687	OSBPL1A_CCTGACTCAAGCAGTATGCA	OSBPL1A_AATGATTAAGGAGTGTGACA	OSBPL1A_AAAGCATTGAAACGATATGA	OSBPL1A_GCATACTTACCTCATCCACA	2	2,213143536	1,862554576	0,171915478	0,72345319	0,716804001
KLF11	4	1362	2537	59744	76078	KLF11_TAGCGTGATCCGACACACTG	KLF11_ACAGCAGGTCCCACGAACAC	KLF11_TGCATCCATATGCACAGTGG	KLF11_TGCTGAGTAAACTGTCCGTG	2	2,209166392	1,689836961	0,172877819	0,725028403	0,716804001
FBXO24	4	1233	2540	46547	46548	FBXO24_GCTTGAAGGTCATTGAGTGG	FBXO24_GAGATCGCGATACACCCCTG	FBXO24_TCTTCATTCTTGACTACGTG	FBXO24_GGAAGGTGTACAGTTCAGAA	2	2,208175153	1,709830002	0,173133175	0,72363798	0,716804001
OTUD5	4	813	2543	20872	73696	OTUD5_GGTTGTGCGAAAGCATTGCA	OTUD5_CGGCGCAGGCTACAACAGTG	OTUD5_CCATTCGTGTTAGCTACCAT	OTUD5_GAATGCCATAAAAACATCGG	2	2,207185127	1,796143343	0,173393537	0,722277809	0,716804001
ZNF578	4	200	2545	30519	71295	ZNF578_AATTCCTGAACCCTGCGCAG	ZNF578_TGCCATCATAGGTGTCACAC	ZNF578_CACTAGTGTGACATCTACGA	ZNF578_AGACATGAAAGTTATCACAC	2	2,206525783	2,095084923	0,173586806	0,720648257	0,716804001
ZNF461	4	113	2549	10657	10698	ZNF461_TGAGCAACATCAGGGACAAG	ZNF461_AAGTTGTGAGCAATGAACAA	ZNF461_GTAGGTACATGGAAAACTTG	ZNF461_TGAAACAGAATTATCCCAGT	2	2,205208704	2,217659202	0,17391927	0,719605568	0,716804001
ACSBG2	4	1367	2563	57248	57251	ACSBG2_GGGACCACAGGCATACCCAA	ACSBG2_ACACGAGAGTCTTAGCCATG	ACSBG2_AAATTCAGGGATGGTCATCG	ACSBG2_TCCATGAAATCATCCCACTG	2	2,200615748	1,684809321	0,175025811	0,721761956	0,716804001
PEX14	4	2560	2564	19233	73277	PEX14_GTACTTACCAGCGGCTCTCG	PEX14_TATGGCTGAGATATGAGGTG	PEX14_AGGGTGACGGTGACTTGACT	PEX14_CTCTTCATCTGTCAGCCCTG	2	2,200288676	1,558845386	0,175130957	0,719788235	0,716804001
RTN4RL1	4	103	2567	36752	36753	RTN4RL1_GGTTCTCGTGCAGCAAAAGA	RTN4RL1_GTTGTTCGAGTAGATCCACA	RTN4RL1_TGTTGCCGTGGAGAAACAGG	RTN4RL1_GGTAGCACACACAGTCCCGT	2	2,199308253	2,234744243	0,175397328	0,71848806	0,716804001
ACR	4	1360	2569	57277	57300	ACR_CCCCGACACTTACTCACACG	ACR_AAGCGCCCACACGAAATGGG	ACR_GAAAGCGCCTATGTGGTCGT	ACR_TAATGTGCATGACTGGAGAC	2	2,198655298	1,68488316	0,175567566	0,716804001	0,716804001
TBC1D4	4	2581	2582	38109	38110	TBC1D4_CGACGGACTAGTGCCCCCCG	TBC1D4_GTGAACTCTCCGTTGCACGC	TBC1D4_TGCCCGTCTTCGAAACTGCG	TBC1D4_CCAGACAGGAATACAACCAG	2	2,194423901	1,554324174	0,176588988	0,718594795	0,716949895
RPS27L	4	642	2584	36534	36535	RPS27L_AGATTTACTACATCCGTCCT	RPS27L_AAGAATTTGGACTTTGTACT	RPS27L_AAAGAACCACTGTCTGAGCA	RPS27L_AGGTTGCTACAAGATCACCA	2	2,193774879	1,839244667	0,176766235	0,716949895	0,716949895
C6orf25	4	21	2610	48816	48828	C6orf25_AGGACGCCGACCGATCCTGT	C6orf25_TTCTCTGGACGGCCGCCCTG	C6orf25_AGTCTCTCATCCCATCCGCT	C6orf25_CTGTACGGCTCTCGTCCTCG	2	2,185384712	2,572392044	0,178925243	0,723327293	0,722110738
SBK3	4	873	2622	36225	36226	SBK3_GTCCCGAAGGCTCCTCACCG	SBK3_GGCAAGGAGCACGCGGCCGT	SBK3_GGGCGAAGGCAAAATAGCGG	SBK3_TCAGGACCAAATCCCGACGC	2	2,18154154	1,768376737	0,179929642	0,725010616	0,722110738
PDCD1LG2	4	589	2625	21355	21383	PDCD1LG2_ACATACCTCAAGTCCAAGTG	PDCD1LG2_GAACTGTACATAATAGAGCA	PDCD1LG2_AAAGTGGCTCTTTCACGGTG	PDCD1LG2_ACTGGAAGTCATGTGAACCT	2	2,180583599	1,850903547	0,180216041	0,723799278	0,722110738
SYCE1	4	867	2627	37229	37230	SYCE1_AGCCAATAAAGACCTAGGAG	SYCE1_GAGATCTTGAGCAAAAAACA	SYCE1_AGAACAAACAGAGACAGCTG	SYCE1_TTAATCAGGACCTCAACTCG	2	2,179945604	1,76902462	0,180381271	0,722110738	0,722110738
ALAS2	4	4	2646	12369	65046	ALAS2_AATCCACCTTAAGGCAACAA	ALAS2_ATCCAAGGTATCCGTAACAG	ALAS2_ACATCACACAACTCCTCGAG	ALAS2_AGGCACCAGTAAGTTTCATG	2	2,17390968	2,926589278	0,182008538	0,726267078	0,726267078
RHBG	4	2663	2667	35436	35437	RHBG_GCCTGTACAGAACCCGCGAA	RHBG_GAAGAACTTGTACCCCAGCG	RHBG_CCTCACCAATCATGGCGAAG	RHBG_GACCAGTGTGGACCACTGCA	2	2,167290543	1,534689562	0,183748962	0,730846679	0,730846679
KRTAP13-1	4	439	2690	14394	59172	KRTAP13-1_GGTTCTGGGACGGTAGCAGG	KRTAP13-1_GCTGGGGTAGGAAAAGCCAC	KRTAP13-1_CCAGAGTAAGTTGTCTGGCA	KRTAP13-1_CAGCTGCCAGACATCCTATG	2	2,160102854	1,903201568	0,185693671	0,736206742	0,733376622
CORO7	4	1065	2695	53495	53496	CORO7_AGGAGAGGACAAGCGACGCG	CORO7_GAGGCAGCTGTACTGTTACG	CORO7_GACACAGCCATCGTGCCCAT	CORO7_GGTTGAATCCAGTAGACACA	2	2,158548764	1,715369952	0,186121267	0,73553693	0,733376622
RB1	4	713	2701	72544	72546	RB1_TGAACTACTTACGAACTGCT	RB1_AACATCTAATGGACTTCCAG	RB1_GGTTCTTTGAGCAACATGGG	RB1_AAACAATCAAAGGACCGAGA	2	2,156687807	1,798534372	0,186672034	0,735356607	0,733376622
PCSK1N	4	741	2705	21406	21410	PCSK1N_AGCCGGATCAGAGTTGCGGG	PCSK1N_GGAGCGCCAGTCTCAGCCAA	PCSK1N_TGGAGGCCGAACGTCAGGAG	PCSK1N_TTCCGGCGGTCAGTGCCCCG	2	2,155449555	1,789791821	0,187025527	0,734402784	0,733376622
TTC32	4	363	2709	26725	26726	TTC32_GCTACTGCATATAACAACAG	TTC32_CCCGGGACTCTCGTCGCTGG	TTC32_TTTCAACAATGGAGAGTACG	TTC32_GAAGTTCCATATTACAACAG	2	2,154213205	1,940884583	0,187358991	0,733376622	0,733376622
TMEM212	4	852	2718	28577	28578	TMEM212_TAGAAGCACACCAGTTGTGA	TMEM212_GAAAGGTAACTGCATAGCCA	TMEM212_CATAATGCTCAGAATCACAA	TMEM212_ACACTCCATCCTGTGAACCA	2	2,151438341	1,758431453	0,18811204	0,733994131	0,733994131
GJD4	4	905	2762	7801	66865	GJD4_GAAGACGTCGTAGCAAACAT	GJD4_TCCACCACGCCCGTGCACGG	GJD4_TAGACGCTGAAGACGGCGGA	GJD4_GTCCCAATACTCACCCACCA	2	2,138008458	1,73906895	0,191858259	0,746249946	0,744241049
CCDC6	4	180	2763	54992	54993	CCDC6_GAGATATCTCTAGGCGATGG	CCDC6_TTCTGGAGAGCTCATTAGTG	CCDC6_GATTGACCTTGAAAATACAT	CCDC6_TCCTGCTCGTCGACCTCGGG	2	2,137705826	2,08338282	0,19194538	0,744241049	0,744241049
KRT12	4	2776	2789	58978	58979	KRT12_GCCGGAACTAGAACCAAACA	KRT12_CGAGAATGGTATGAAACACG	KRT12_ACTGCGCCCGCATATCATTG	KRT12_GCAGATCGAGAGCCTGAACG	2	2,129877139	1,507957253	0,194268616	0,750887786	0,750786429
CHCHD6	4	299	2798	53108	53109	CHCHD6_AAACGTGGTGAACCGCATGA	CHCHD6_GGCTGCCACCAAGCACTCCA	CHCHD6_AATCCCCATACCTTTGTGAG	CHCHD6_CCGCAGGGTGTCCTTCGGAG	2	2,127184893	1,968940349	0,1951188	0,751817128	0,750786429
ZNF618	4	2372	2807	30832	30833	ZNF618_TGACCACGCTCAGTGCACCC	ZNF618_CGAGCAAGGAACGATGACGG	ZNF618_TGATGTAATATTGTTCACTG	ZNF618_GGTGCGGACATTCGCGACAG	2	2,124501648	1,535858916	0,195986009	0,75280607	0,750786429
CCDC40	4	61	2808	55009	55010	CCDC40_ATAGGCCTCAATCTCGCCGT	CCDC40_CATCCGCGTGATGACACAAG	CCDC40_ATACGATAGTGTTAGCGGGG	CCDC40_TGAGGAAGTCACAACCCAAG	2	2,124204062	2,310587523	0,196069124	0,750786429	0,750786429
RDH5	4	766	2835	17588	75678	RDH5_TGGGATACGAGTCTCCATCG	RDH5_GGGATCAGTGATATCCAACA	RDH5_GTATCATCGGACCCACACCA	RDH5_GAACACAATGGGTCCCATCG	2	2,116210703	1,763182292	0,19841339	0,757410866	0,752230552
THAP4	4	2393	2838	27943	27945	THAP4_GGGGGCGTGACAGATAAGAG	THAP4_GTCCTCGAGTGGAAACCCGA	THAP4_AGGAGATGGACTGGCCACCA	THAP4_ACTCAAAACGTCTAATCCAA	2	2,11532745	1,529542535	0,19870079	0,756166896	0,752230552
CPXCR1	4	1877	2841	9364	43648	CPXCR1_GATAGATCAAGATCCCACTC	CPXCR1_TTGAGGAACAACATCTTCCT	CPXCR1_AGGGTGTCAGAATACCATGT	CPXCR1_TCTGTACTACAGTCATTAGG	2	2,114445169	1,577316749	0,198961153	0,754828005	0,752230552
PMS2	4	1852	2842	24902	24922	PMS2_TCACTGCAGCAGCGAGTATG	PMS2_TCACACACGGAGTCACTAGG	PMS2_ACTGGTGTCGATTATACATG	PMS2_CGACTGATGTTTGATCACAA	2	2,114151291	1,579863072	0,19905228	0,752857242	0,752230552
GNA11	4	2688	2850	64255	64256	GNA11_CTACAAGTACGAGCAGAACA	GNA11_ACTGACGTACTGATGCTCGA	GNA11_GGACTTGGTCGTATTCGCTG	GNA11_GGTGGCGATGCGGTCAACGT	2	2,111804137	1,505138095	0,199767276	0,753250921	0,752230552
GLIS3	4	969	2854	66664	66665	GLIS3_TGGATGAGTGCCGAGGACTA	GLIS3_AGGCAGCTGCAACAATCTAG	GLIS3_CATCTCAAGATGCCCTCAGG	GLIS3_CCACATCGACCAGCGCAAAG	2	2,110633133	1,711095883	0,200106749	0,752230552	0,752230552
CDH17	4	182	2868	55913	55926	CDH17_ATATTTGTGATAGAACGGGA	CDH17_TCACCCCATCAAAATCACTC	CDH17_AGCCATCTCTCTTACCCGAG	CDH17_TTTCTCCAGTCAAAGTACGA	2	2,106548045	2,065421573	0,201347477	0,75459404	0,752895678
BDH1	4	1957	2874	50504	50505	BDH1_CCGTCGGACTTATGCCAGTG	BDH1_GTACTGCATCACCAAGTTCG	BDH1_CGGCATCTCAACGTTCGGGG	BDH1_CTTTCTCCCCCTCATCCGAA	2	2,10480365	1,564132032	0,201927285	0,754473764	0,752895678
PALM	4	839	2876	21092	21094	PALM_TCGTAGACTTTGATGCCCAG	PALM_AGGACGACGAGCAGAAGACA	PALM_GAGCCGTCAACCGTCCTCAG	PALM_GGACGAACTCATCCACAAAG	2	2,104223028	1,738050585	0,202115547	0,752895678	0,752895678
WDR38	4	1711	2887	32679	32680	WDR38_AGAAGCGGCAGAACTTCACG	WDR38_CTCTTGCCACATCCCACAGG	WDR38_CAGGTCCCAGATGTGTACGG	WDR38_AGATGGCTGCGTGTATGGCT	2	2,101037113	1,589271157	0,203105927	0,754306047	0,754306047
RLN1	4	2270	2902	35709	35710	RLN1_TGAAGGCAGCCCTATCTGAG	RLN1_GTAGTAAACAGAATTCTAGC	RLN1_AGATTGGAATCCTTTAATGC	RLN1_GACGATGTTATTAAATTATG	2	2,096713018	1,530612523	0,204477838	0,757120642	0,757120642
SYNGR1	4	2785	2916	9748	38543	SYNGR1_CCAAGACACGACGCGCAGGA	SYNGR1_CTGCGGGAAGTACACGTCCA	SYNGR1_AAAGCCGTCCTGTCCGACAT	SYNGR1_TTCGGCTCCATCGTGAACGA	2	2,092698171	1,488744496	0,205763629	0,759600462	0,758648201
THADA	4	2344	2937	27864	27865	THADA_AAATAATCATTAGTATCTCG	THADA_AGAGTTCTTGGATTGACCAG	THADA_AGCTGCTCATAAACCACTCG	THADA_CAAGGCACTAAAGAGAAGTG	2	2,08671344	1,519297132	0,207662274	0,764321144	0,758648201
KLF7	4	2940	2944	59783	73306	KLF7_AAGCTTTCCTCAATGCACGG	KLF7_CAGCTACACAGCCGTCAACC	KLF7_CTCAGCTTTACCATCCCTGG	KLF7_ACCTACAGACGGAGCCCCGG	2	2,084728445	1,47437091	0,208266115	0,76426226	0,758648201
CBLL1	4	970	2945	49853	49854	CBLL1_GTGGCATTATAAAACGCTCA	CBLL1_CGAATTGAGCAGTGTACACG	CBLL1_GGCTGATTATAGTGCTCATG	CBLL1_GTTTCCTGACTGACCGATCG	2	2,084445276	1,697786607	0,20837026	0,762375461	0,758648201
SOCS3	4	2955	2956	40487	40488	SOCS3_TCAGCGTCAAGACCCAGTCT	SOCS3_TTGAGCACGCAGTCGAAGCG	SOCS3_ACCTACTGAACCCTCCTCCG	SOCS3_GCGGATCAGAAAGGTGCCGG	2	2,081337027	1,471703084	0,209386676	0,763827725	0,758648201
VAT1	4	1280	2964	31134	31135	VAT1_TTCGCCGCCTCCGAAAACCG	VAT1_TCAGTCGTGTGATAGTCGAT	VAT1_TGATGGTGTTGAACCGGTCA	VAT1_CCATGTGTACCAAGACGCTG	2	2,079084054	1,637568246	0,210135719	0,764298943	0,758648201
SMKR1	4	2960	2968	9112	14641	SMKR1_GCAGGCAGTCAGCGACGTTG	SMKR1_GAAACAGAAGAAACCAGAAG	SMKR1_AGTGGACATTCTCAGCCCCG	SMKR1_GATGTAGTAGAGGTTCAGCA	2	2,077959946	1,469691757	0,210536277	0,763503616	0,758648201
VAT1L	4	479	2974	31136	31137	VAT1L_CCAGATTGGAGACCGTGTCA	VAT1L_TGCTTCATGCTTGAAAGTAG	VAT1L_TACTGGACCAGGCTTTGACG	VAT1L_GCACAGACATCCCTTCCCGG	2	2,076276746	1,842695967	0,211122093	0,763382817	0,758648201
NTSR1	4	2949	2986	22633	22634	NTSR1_GACCGTCATGGTACGCCAGG	NTSR1_CTACGCCACGGCCCTCAACG	NTSR1_CTGTATGACGACCTTGACGG	NTSR1_GAAGAGCGCCAGGTACACGG	2	2,072920955	1,467883217	0,21232577	0,765490275	0,758648201
LCTL	4	2994	2999	56086	56087	LCTL_CTACTCGGTACATCACGGAA	LCTL_AGGAGGACATCATTCTGCTG	LCTL_CCCACCTCACCTTAATGATG	LCTL_TGTGGACATTAGTAACCCCA	2	2,069301368	1,463183925	0,213570504	0,767733035	0,758648201
DGKK	4	2196	3000	40928	75668	DGKK_AATATGCTATACATTACCGC	DGKK_ACCGGACATTGCAATAGACA	DGKK_ACAGTAGTTACCTCAAATCG	DGKK_GTGTTCGACTTATTGAAGGG	2	2,069023617	1,523314959	0,213674649	0,765874541	0,758648201
MANEA	4	3002	3011	61971	61972	MANEA_ATCAACGAACTATTCATTTG	MANEA_CCAATCTGTTAACCACCTCA	MANEA_ACATGTAGATAATTGTTCAG	MANEA_ATAGCCAAGAATTATCCACA	2	2,065974725	1,461012118	0,214685056	0,767265723	0,758648201
CAPZA1	4	2851	3015	49637	49638	CAPZA1_TTTATGCTAAAACTATCGAT	CAPZA1_AAGTAGTAGCCGAACGTCTG	CAPZA1_ATTACAGAGCACGGTGACCT	CAPZA1_GAACTGATCCATGTTATACT	2	2,06486892	1,47032786	0,215045558	0,766332872	0,758648201
ID2	4	2073	3018	68276	68277	ID2_TCAGTCCCGTGAGGTCCGTT	ID2_AATAGTGGGATGCGAGTCCA	ID2_CAGCATCCCCCAGAACAAGA	ID2_GCTCATCGGGTCGTCCACAG	2	2,064040571	1,532261602	0,215353988	0,765220367	0,758648201
MAGEB18	4	2012	3020	61810	72937	MAGEB18_TGAAACAGGTGCAATAGCAT	MAGEB18_CACCCAGTGCAATCATCAGG	MAGEB18_GAAAAGTCTAGGTTCCTCAA	MAGEB18_GGGAGCTACGCAGGCCACTG	2	2,063488817	1,537937258	0,215539246	0,763677846	0,758648201
PCMTD2	4	3019	3029	7860	21876	PCMTD2_GTATGATCGTGTATACTGTG	PCMTD2_TTCCACACTTACCTAGAATG	PCMTD2_TTGACTAAGATAACACGCAC	PCMTD2_CAGGCAATTCCCAGTAACAA	2	2,061010636	1,45745468	0,216395439	0,764514545	0,758648201
MAGEB16	4	1347	3032	61805	61806	MAGEB16_GAAGAGGCCATAGCAATGGG	MAGEB16_TTTGCCAGGCACTAGAGGAT	MAGEB16_ACCTATGATGGGATGCTGAG	MAGEB16_CAGAGGATACATCAGACCCC	2	2,060186285	1,617621524	0,21669085	0,76337091	0,758648201
THRB	4	3033	3038	7702	74529	THRB_AGTCACGCGAAATCAGTGCC	THRB_GAATATTGAGCTAGTCCAAG	THRB_ATCCTCACCTCACAAAACAT	THRB_AGAACCGGGAGAAAAGACGG	2	2,058540137	1,455339011	0,217230602	0,763092116	0,758648201
BACE2	4	1985	3043	50855	50871	BACE2_CCGGGGTGGGCGCAACTACG	BACE2_ACCCACAAGACTACCTCCGT	BACE2_CCTTAATCTGGACTGCAGAG	BACE2_GGAGCGGTATGTGCTAGACC	2	2,05717094	1,537475774	0,217732301	0,762681612	0,758648201
2001-12-01	4	367	3050	8051	75664	DEC1_TACAGACCTCTCTCTGTGCA	DEC1_TCTTGCCGTGTTACACATGA	DEC1_ACAGAGAGAGGTCTGTAAAG	DEC1_TCATGTGTAACACGGCAAGA	2	2,055258009	1,889061518	0,218452304	0,763035952	0,758648201
SNED1	4	2952	3053	39225	75143	SNED1_GAAGCCCAAAGAATCCCAGG	SNED1_GTGGAGACCACCACCAACGT	SNED1_GGCACAGGTACCCAGCAACG	SNED1_GACACCAAAGAGTGTCAACA	2	2,054439586	1,458448335	0,218727688	0,761839658	0,758648201
THBS2	4	365	3054	7959	27961	THBS2_TGCGGAAAATGAAACGTGGG	THBS2_GGAAAAGAGCCGGATGTACG	THBS2_TGAGATCCAGCGTGTCCGCG	THBS2_CATGTCACCACCGAGTACGT	2	2,054166965	1,88968547	0,218854865	0,760135347	0,758648201
USP6NL	4	3051	3057	31750	31751	USP6NL_CTTCCTCGTTCATATACATG	USP6NL_GGAGCTCCCAGATCATAATG	USP6NL_GCCGCCAAGACGGAAATCGG	USP6NL_TGACATCAGACAAATAGACC	2	2,053349661	1,451618633	0,219153281	0,759033693	0,758648201
MAGI3	4	3058	3068	62080	72842	MAGI3_AAATGGCCTACACTGACACA	MAGI3_AATGGACAGTCATTAACCAA	MAGI3_CCTGACCTGATAATGCTCGG	MAGI3_AAATGATACTGGATAGTCAG	2	2,050360038	1,449688323	0,220263828	0,760743135	0,758648201
DEGS1	4	1915	3072	41712	41714	DEGS1_CATTAACCACTCAATGACTC	DEGS1_TATGTAAAATGCACCCAACT	DEGS1_AACCAGCCCTCAAAATCGGT	DEGS1_CCAGATACGTAATTGGTTTG	2	2,04927568	1,540711835	0,220682411	0,760059811	0,758648201
USP22	4	1349	3082	12466	31840	USP22_GCCATTGATCTGATGTACGG	USP22_ACCTGGTGTGGACCCACGCG	USP22_TGGGGCTCTGCATCTCACAG	USP22_CCTCGAACTGCACCATAGGT	2	2,04657123	1,610509169	0,221613708	0,761141231	0,758648201
ID3	4	2069	3084	68278	68279	ID3_TGGCCAGACTGCGTTCCGAC	ID3_ATGTCGTCCAGCAAGCTCAG	ID3_CTGGTACCCGGAGTCCCGAG	ID3_TGTAGTCGATGACGCGCTGT	2	2,046031441	1,523641404	0,221836018	0,75978836	0,758648201
POLR3GL	4	458	3087	24498	24499	POLR3GL_AGTACCTTTGCCCTCAGGCG	POLR3GL_CCTACCAGGGTTCCAATCGA	POLR3GL_GGGAGCTAAAGATCCGAGTG	POLR3GL_GGGCCAGTTGACCTTCAACG	2	2,045222443	1,836723763	0,222118411	0,758648201	0,758648201
DEFA4	4	3089	3099	8015	8054	DEFA4_TGTGTTCCCAGGCTCAACAA	DEFA4_GCAGGCCCACTCCAGGCAAG	DEFA4_CTACCAAGAGAATAGCAGCG	DEFA4_CAAAGGAAATAGATATGTCC	2	2,041994656	1,443590677	0,223327095	0,760669358	0,758774321
PCDHB16	4	936	3103	21825	21826	PCDHB16_TCCGCCGTCTAAATCCCTGG	PCDHB16_AGGCCAGGATCATTTCCCAG	PCDHB16_CGTGAATGACAATCCCCCAC	PCDHB16_CTTTATCCAACACTAGCTCA	2	2,040921631	1,683479312	0,223728654	0,759937825	0,758774321
HTR4	4	1969	3108	67875	67876	HTR4_AGCATAGCACTCATCGCATG	HTR4_TCTGGACGTCCTGCTCACAA	HTR4_CCTTAGCTGTGACATAGATG	HTR4_CATTAATGCGATGCGCAGAG	2	2,039582383	1,530298916	0,224211326	0,75948507	0,758774321
USP17L5	4	3107	3112	31881	31882	USP17L5_TAGACGAGAGGTCCTGTGTT	USP17L5_GCCAGCAGCCAATGCCTGTG	USP17L5_GTGTAAAGTTAACGTCTTGG	USP17L5_GCAGGTAGATCATCACTCTA	2	2,038512607	1,44074786	0,224616891	0,758774321	0,758774321
SNX21	4	3121	3127	8143	40514	SNX21_CACCAGCGCCGAGGACGACG	SNX21_CTCCTGACGTCCCATCCCCG	SNX21_TGAGCTCTCCGGAAACTGCT	SNX21_GGCCTGTCCTCCCGACTCAG	2	2,034513718	1,437896536	0,226114978	0,761748	0,760802516
MAML3	4	940	3133	14535	62165	MAML3_ACACCGTGAGCCTCTACCAG	MAML3_CGTTCCCAAGCACAGCACCG	MAML3_ACCTGTTCTCGCAGTTGACG	MAML3_GTGGTTCCTCTGCTCCGCCG	2	2,03291978	1,678586897	0,226715815	0,761691008	0,760802516
DENND4C	4	3044	3148	41392	41685	DENND4C_CACTCAATAGTAGCTCCCAT	DENND4C_TTAGGTACGTCATCAACCAC	DENND4C_GTTATACAAATCCACCACAG	DENND4C_TGGCCTAGCAGTACCCGCAG	2	2,02894887	1,439854884	0,228188867	0,76455672	0,760802516
CDO1	4	1263	3150	55208	55209	CDO1_GATGCGGATCAGATCAGCCA	CDO1_TAGGTATACCCGAAATCTTG	CDO1_AGAAGTCTGAAAGAGTCTTG	CDO1_CGAGAGCGACCCCACCGAGT	2	2,028420912	1,614992656	0,228395154	0,763174053	0,760802516
CD300LG	4	2792	3160	54472	54473	CD300LG_CAATGAGCGAGAGCTCCTGG	CD300LG_TGGTGTGGGGTCGAAAAACG	CD300LG_GAAAGGACTTCTCAGTACAC	CD300LG_GGAAATCAGCGGGTTCGAAG	2	2,025786377	1,454805406	0,229419581	0,764525254	0,760802516
CD302	4	1411	3162	54474	54475	CD302_AGAAATCAGTGTACTGACCA	CD302_TGCCTAGTAGGATATCATCT	CD302_CTTGATGTGCAGAAAAGCAC	CD302_ACGTAAGGGCTTACCCGCGA	2	2,025260517	1,590634376	0,229625869	0,763150125	0,760802516
SLC5A11	4	588	3164	39784	39785	SLC5A11_CGATGTCCGAACAGCCTGAG	SLC5A11_GATCCGTGCACCAGTACCAG	SLC5A11_CTGAATTCTAGGTTTCGCCG	SLC5A11_TGCCACCGAAGCGCTTCCGT	2	2,024735006	1,773339646	0,229854187	0,76185541	0,760802516
TMEM27	4	2685	3181	14014	74342	TMEM27_TACATTGCAAAGTAGGACAT	TMEM27_CTTAGTATCAGAACAGCTCT	TMEM27_TAATCCAGATGGGCACAGAT	TMEM27_CATGCTGAACTCTGTCAACC	2	2,020282153	1,459593091	0,231599618	0,765582652	0,760802516
CD200R1L	4	2894	3192	54552	54578	CD200R1L_CCAGATCTCCTGGATCCCAG	CD200R1L_GTACTGTTGAGAGAATAACC	CD200R1L_AAGTGAACCTATTTCAAAGC	CD200R1L_ACTCATGACGGGTATTACAG	2	2,017414156	1,443730589	0,23269214	0,767137457	0,760802516
KRTAP3-2	4	2780	3193	13892	56689	KRTAP3-2_GGACAGTTGTCACAGCAGAT	KRTAP3-2_TGGTGGTGGCAGGCCCAGTG	KRTAP3-2_GGGGACACTGCAGCTGCGAG	KRTAP3-2_ACAGCGGCAGGATTTGTCGG	2	2,017153942	1,451318363	0,232799289	0,765444064	0,760802516
DOCK1	4	1873	3194	42565	42566	DOCK1_GCTTTGAAATCAGAGACATG	DOCK1_CAGCTGATGAAAGTCGATGG	DOCK1_AAAAGGTCGCCGCAACCCCG	DOCK1_GGACCACTCTCGGAGTGTCG	2	2,016893814	1,528969373	0,232902433	0,763746543	0,760802516
CD247	4	869	3199	54425	76042	CD247_CACAGTTGCCGATTACAGGT	CD247_CTGGCCCTGCTGGTACGCGG	CD247_GCAGAGAAGGAAGAACCCTC	CD247_GCTGACTTACGTTATAGAGC	2	2,015594452	1,686365945	0,233397122	0,763338599	0,760802516
ATM	4	293	3202	12828	50323	ATM_TCTACCCCAACAGCGACATG	ATM_CCAAGGCTATTCAGTGTGCG	ATM_TCATCACCAAGTTCGCATGT	ATM_GACCTACCTGAATAACACAC	2	2,014815856	1,917106282	0,233733591	0,762416713	0,760802516
CD300A	4	2830	3203	54394	54395	CD300A_GACACCTGCAAGTATCACTG	CD300A_TCTGAGCAAATGCAGGACCG	CD300A_GGTGTGGGGTGGATACACCA	CD300A_TTGTCACATAGGAAAATCTG	2	2,014556494	1,446591164	0,233855761	0,760802516	0,760802516
VSIG2	4	3211	3212	31419	31421	VSIG2_GTCTCCCACCGACGTGCTGT	VSIG2_GACTGCATAAGGGATTACTG	VSIG2_AGACGCACCCAGTTGTACAC	VSIG2_GACGTCAGTCAGTTTCAGTG	2	2,012226044	1,421379575	0,234803081	0,761874207	0,761874207
P2RX4	4	3219	3221	20691	20697	P2RX4_CGGGTCTGTCAAGACGTGTG	P2RX4_GGTCAGCTCCGTTACGACCA	P2RX4_GGCATCTGATTTACACACAG	P2RX4_TCACGTTGGTCATGACGAAG	2	2,009902427	1,419748603	0,235704336	0,762791198	0,762791198
TMEM61	4	507	3260	28822	28823	TMEM61_TCACGGCTTCCTCGTAAGTG	TMEM61_AGGTGATAGGGGTCCCATCG	TMEM61_TGACTGTCATGCAATAGCGG	TMEM61_TCTCTGAGGACTCCACAGTG	2	1,999911453	1,79241727	0,239610778	0,773403374	0,76424139
ATG4C	4	1791	3264	49422	71284	ATG4C_GCAAGGCATCCTGATTTACA	ATG4C_AGAGTCGGGATGTACAATAG	ATG4C_GAACTACTATAGCTTGGACC	ATG4C_CAGCTTTGACAACAGACTGT	2	1,998893831	1,528974492	0,240011336	0,772673569	0,76424139
TMEM229B	4	2747	3268	28557	74308	TMEM229B_TACCTGTGGGAGTTCACCAC	TMEM229B_CTGCGAGGTGATGTTCACAG	TMEM229B_GGATGGCATACAGGTACCAG	TMEM229B_CCCACACGCTCGTGACCCCA	2	1,997877516	1,443981434	0,240406887	0,771931488	0,76424139
PRAMEF14	4	3270	3275	23387	23390	PRAMEF14_CCTGAGATACCTCTTTCAGT	PRAMEF14_TGACATGGAATGATGGCACC	PRAMEF14_GAGTCTGGAAGTGTCTCCTG	PRAMEF14_CTGGAACAGCTGATCAGGTG	2	1,996102101	1,409888953	0,241151925	0,772312527	0,76424139
SLC39A11	4	863	3277	39447	74821	SLC39A11_AAGAAGAAGTCTGATCCTGA	SLC39A11_AGAGTGGTACTCACCAAGTG	SLC39A11_CTCGTGTTCGTATTCTCTAG	SLC39A11_CGTGGCCATCTCAACTGCTG	2	1,99559557	1,677819275	0,241383247	0,771050631	0,76424139
NPY4R	4	1763	3279	13242	23405	NPY4R_GCATCTACCGGTGCCTGCAG	NPY4R_TGAAGGCCGACATCTTGCAG	NPY4R_CAGTCACACACATCAGGCAG	NPY4R_AAGTTGTATGGGGTGCCCAG	2	1,995089364	1,530249593	0,241589534	0,769715493	0,76424139
MB21D1	4	847	3281	63562	63563	MB21D1_ATACAGATGTCATCATGAAG	MB21D1_AGACTCGGTGGGATCCATCG	MB21D1_ATCCCTCCGTACGAGAATGG	MB21D1_ATGATATCTCCACGGCGGCG	2	1,994583481	1,681239025	0,24180183	0,768406331	0,76424139
CCL16	4	3280	3284	54302	74304	CCL16_GAGAAGCCGAAGTAATGATA	CCL16_GTGCTTACATGATTGCTGGC	CCL16_GATGGGGTGTTCACCCACTC	CCL16_GTTGCCAAGGAGACTAGTGG	2	1,993825264	1,408176526	0,24209624	0,767364175	0,76424139
MAZ	4	3288	3290	63541	63558	MAZ_CCCTGCCGCCGCCTCTACGG	MAZ_TGGTGACCACGACCGCCTCG	MAZ_GCATCTTCATAGCACCCGAG	MAZ_CTCCAAGGCAGACGCGACCG	2	1,992311006	1,406961653	0,242734129	0,767413284	0,76424139
NPR1	4	2247	3295	22812	22813	NPR1_ACGGAGACTCTGGCACATGG	NPR1_CGACCGCCTCAATATTACGG	NPR1_CAGCGTTCTTACCCCGCTCA	NPR1_CCTCAAGTCATCCAACTGCG	2	1,991051337	1,479791095	0,243265869	0,767127409	0,76424139
HMX2	4	1423	3297	69480	69481	HMX2_TCTTTAAAGTCCGAGTGCGA	HMX2_CACCTGGCTGCGCGAAAAGA	HMX2_GCTCCCGCGGTGCCTCCGAG	HMX2_AGGCAAGGAAAAGGGATGGG	2	1,99054803	1,571543388	0,243490182	0,765876006	0,76424139
CCM2	4	3296	3298	54318	54319	CCM2_GTCATCCCGAACATAGGAGA	CCM2_GATACCTGAATCCCTCCAGT	CCM2_GCTTCCGGGACACTTGACTC	CCM2_GGACAGAGCGATATTTGATG	2	1,990296497	1,405497948	0,243590321	0,76424139	0,76424139
TMEM204	4	3306	3311	28489	28490	TMEM204_CATCATGTCGAACTGCACTG	TMEM204_CCAGGTACTTACTCGCCAGT	TMEM204_GTTGAGGATGAGTGAGACCA	TMEM204_GGTGGACGCACATGACTGTG	2	1,987033832	1,403297861	0,245002288	0,766720359	0,764516153
PAK4	4	1429	3314	21104	21107	PAK4_CCGGTTCGCCGGTCACAGCG	PAK4_GGACGAGTTTGAGAACATGT	PAK4_TGCTCATGGGATACTCGCTG	PAK4_CCAGTGGCAGAGCCTGATCG	2	1,986282819	1,568549223	0,245338757	0,765829588	0,764516153
PADI2	4	3289	3320	13800	20971	PADI2_TGCTTCCAGTACCTAAACCG	PADI2_TGATATTCCGGATTGCTCCG	PADI2_CACCGTCAACTACTATGACG	PADI2_GAACTATCTCGTATCCGGCG	2	1,98478293	1,403140488	0,245966632	0,765850648	0,764516153
PPT1	4	3341	3344	8937	23475	PPT1_AAGGATCCTAAATTGCAGCA	PPT1_GCCAGTATTCGGCTTGCACG	PPT1_TGTTGCAATCCCTTAAGCAT	PPT1_GAGATCAGATTGATCATGGG	2	1,978811702	1,39721182	0,248414041	0,771522701	0,764516153
KRT32	4	2880	3346	59248	73689	KRT32_GGACCGCCTTAACATCGAGG	KRT32_AGGAGTCATGGTGAGCACCT	KRT32_CCTACAGATTCTGTGTACCA	KRT32_CCTGGCCAGCTACCTGACGA	2	1,978316132	1,425110602	0,248637352	0,770276017	0,764516153
WDPCP	4	1444	3349	32607	32608	WDPCP_GTGATAGGCGTCTTCACTCG	WDPCP_CTAGCAGAATGGCACCACTT	WDPCP_GAAGAATACCTTACACATTG	WDPCP_CAAGCATCATCGTTGACCAG	2	1,977573361	1,562057294	0,248972819	0,76938217	0,764516153
TMEM244	4	1421	3350	28846	28847	TMEM244_CATCACGCAGCCCATGCTCA	TMEM244_AAACAATCCACAAACAAAGT	TMEM244_GGTGCATGAGTTGAATGTCC	TMEM244_ATTTCAAAACAAATCCCTCA	2	1,977325925	1,565220379	0,249082973	0,767798263	0,764516153
ATE1	4	1785	3354	54709	54711	ATE1_TGAAAGACGACTTGAACTCT	ATE1_GGTTCCCAAAGGAAGTTGTG	ATE1_AGGATCCACCCGATGAATGT	ATE1_TATCAGGATCTCATAGACCG	2	1,976336959	1,518372381	0,249506563	0,767186014	0,764516153
MATN1	4	371	3364	63472	63474	MATN1_CTCACAGTCATGGTCCCCTG	MATN1_GGCTTCACTCTGAACAGCGA	MATN1_CGCCATCGGAGTGGGCAGCG	MATN1_GAAGTTCATCAGTCAGATCG	2	1,973869955	1,846047823	0,250586066	0,768588607	0,764516153
PACS2	4	441	3365	20950	70936	PACS2_AGGGCTCCAAACGAATCCTG	PACS2_GACCCCCGTGAAGATCGCCG	PACS2_TGGTCCCCAATAGGTCCGAG	PACS2_TTCCGCAGATAACTACTCCG	2	1,973623678	1,808992089	0,250695218	0,767015395	0,764516153
PANK2	4	3368	3370	20985	73635	PANK2_ACTCAGTCGGATTCAATGGA	PANK2_AATGAGAGGCTATCGTGACG	PANK2_CGCAGGAAGCCAATCCGACG	PANK2_GATCGACTGGGCTCTTACAG	2	1,972393447	1,392495552	0,251208934	0,766684692	0,764516153
TMEM176A	4	300	3374	28622	28623	TMEM176A_GGCCGTCACACTCACCCACG	TMEM176A_TGACGAGGAGGGTGTAGTCG	TMEM176A_GCTGAGGACTCTGCTAACGC	TMEM176A_GCCTTCATTTACGAGAAACG	2	1,971410642	1,890336746	0,251669576	0,766194042	0,764516153
CCDC178	4	1485	3376	13074	54629	CCDC178_TCTGCTTAGAGTCCAGTAGA	CCDC178_TAAAAGTCTAGAAACTGACC	CCDC178_TAGAACCAAACTTTGAGACA	CCDC178_AGGTGCTGGAATATTTACTA	2	1,970919698	1,553007071	0,251860842	0,76488773	0,764516153
VHLL	4	527	3381	31007	71324	VHLL_ACACAGGCAGCACGATTCGT	VHLL_CCTGTGTGGCTCAACTACTA	VHLL_AGATGGCAGCCAGAGCAGCA	VHLL_CCAGGAAGAGTTGGGCGCCG	2	1,969693675	1,769078659	0,252358535	0,764516153	0,764516153
DIXDC1	4	3386	3388	41158	75304	DIXDC1_AGCAGTACGAAGGGCAACAA	DIXDC1_GCTCAAACAAGAGCTACTGA	DIXDC1_GAAACCTGAAGTCTATCATG	DIXDC1_TGAACCAGGTGTCAATCCCG	2	1,967980439	1,389292103	0,253066522	0,764781915	0,764781915
SMARCC1	4	3387	3394	38912	38913	SMARCC1_TGTTAAAGGAGGAACTGTAG	SMARCC1_ATCTCGAATGGATCGTAATG	SMARCC1_TATTCTTCCTCACAAGACGA	SMARCC1_GGATGATTGGAACAAAGTGT	2	1,966514909	1,388504134	0,253702407	0,764829018	0,764829018
PPIL1	4	2932	3402	22065	22066	PPIL1_TCCAATCGGGCAGGTCGAGG	PPIL1_GCTCGTCGAGGTTACTACAA	PPIL1_AAAGACTTCATGATCCAAGG	PPIL1_AGGGGCTGGAATTCTCGCAA	2	1,9645651	1,414810018	0,25459465	0,765646839	0,765646839
TLX3	4	1303	3408	27008	27009	TLX3_TAAGATCCCGCGTCCTCGAA	TLX3_CGGCACCCGGATCACGCCTG	TLX3_AGGGGAAATTGAGACCGCCA	TLX3_ACCCGGGAAAAGGACGTGCG	2	1,963105903	1,575911328	0,255263582	0,765790747	0,765790747
CCDC124	4	2600	3418	54771	54772	CCDC124_TCTTACGTTCCAGCTGGTCG	CCDC124_ACGACGACAAACACGTCATG	CCDC124_TGCCGCCCGACCTGTGTCCG	CCDC124_TGAGAACACCAAGTCGGCAG	2	1,960679899	1,436027105	0,256341083	0,767156688	0,767156688
CBX5	4	500	3437	49679	49680	CBX5_GAAGGTGCTAGACAGGCGCG	CBX5_CAGAGCAATGATATCGCTCG	CBX5_ACCCAGGGAGCACAATACTT	CBX5_AGAAGTCAGAAAGTAACAAG	2	1,956090984	1,773465962	0,258455028	0,771610289	0,770417539
VCX2	4	95	3439	31183	31184	VCX2_AGGCCACGGAGGCAGGAAAG	VCX2_CTCCGCCTCAGGTGCCGTCA	VCX2_GAGAGCGCGCCAGCGGCACC	VCX2_ACTACCAAGGTGGCCAAGAA	2	1,955609493	2,130383406	0,258680342	0,770417539	0,770417539
CDKN2A	4	2519	3445	55243	55244	CDKN2A_CGGGTCGGGTGAGAGTGGCG	CDKN2A_GTGGCCAGCCAGTCAGCCGA	CDKN2A_CACCGAATAGTTACGGTCGG	CDKN2A_GATGATGGGCAGCGCCCGAG	2	1,954166785	1,43892892	0,259328244	0,770486085	0,770486085
AVPR2	4	430	3452	50827	50852	AVPR2_GGCGTACCGCCATGGAAGTG	AVPR2_TGGCCAATGAAGACGTGTAT	AVPR2_CAGGCGGCGATACCCAGGGT	AVPR2_ATACTTCACGGCCCGACACA	2	1,952486962	1,803814516	0,260105327	0,770937182	0,770937182
DHRS2	4	394	3459	40985	40986	DHRS2_ATTGTAGACACCCAGCGCCT	DHRS2_CTCACAGAAAGCCTAGCACA	DHRS2_CCAGAGTGCTCCCTACCAGA	DHRS2_CCTGGCTAACCGGGTAGCCG	2	1,950810719	1,821654047	0,260876401	0,771368351	0,771368351
TNFAIP1	4	951	3484	28035	28036	TNFAIP1_TGGATCCTCATAGACCGTTG	TNFAIP1_ACAACAAGTATTCCTACACC	TNFAIP1_CCTTGAGCATGGTGTCGTGG	TNFAIP1_AAGTATGTCCAGCTCAACGT	2	1,944853141	1,632122165	0,263613213	0,777595914	0,775063425
TNFAIP3	4	3485	3486	28071	75557	TNFAIP3_CTTGTGGCGCTGAAAACGAA	TNFAIP3_TATGCCATGAGTGCTCAGAG	TNFAIP3_TGAGAGACTCCAGTTGCCAG	TNFAIP3_CCACTTGTTAACAGAGACCG	2	1,94437848	1,372116617	0,263848541	0,77643258	0,775063425
SMCP	4	3487	3488	38972	38973	SMCP_AACCAGTGCTGCCAGCCAAA	SMCP_CTGGCCTGAATGCAGCATGG	SMCP_GGTCTCCAAACCACAGCACC	SMCP_AGCACTGGTTCTGCTGTGGT	2	1,943904105	1,371772706	0,264072853	0,775242448	0,775063425
MAPK6	4	71	3502	13826	63295	MAPK6_AGCCAATTAACAGACGATGT	MAPK6_CATACCTTATGGGAATAATG	MAPK6_ATACTTGTAACTACAAAACG	MAPK6_CTGCTGTTAACCGATCCATG	2	1,940591479	2,18590227	0,265639035	0,777987958	0,775063425
HRASLS5	4	1725	3507	70178	70179	HRASLS5_CCGCCGGGCACATTAGAACA	HRASLS5_GCTGAACGTCTGAGCGCAGG	HRASLS5_GGATTCTTCTAATTCAAGGG	HRASLS5_CATCTTTAGCAATCGGGCCG	2	1,939411775	1,506810998	0,266203822	0,777794579	0,775063425
PAX4	4	3498	3509	20578	76099	PAX4_GGAGTCTCAGAGCCACTATG	PAX4_CTAGGGCGTTACTACCGCAC	PAX4_GAGGGAAGGGTACTTACACT	PAX4_GGCAATTCGAGCCACCACAG	2	1,93894039	1,368705153	0,266414115	0,776568803	0,775063425
KLLN	4	82	3510	58983	58994	KLLN_CCGAGCCCCTGTTTCCGCCG	KLLN_GTCACGTGTGTCCCTAGTTG	KLLN_CCGGTAACCCCAAACGTGCA	KLLN_TCGGAAAGTAGTTCCGACTG	2	1,938704803	2,153775019	0,266526271	0,775063425	0,775063425
KRTAP9-7	4	2400	3527	56564	76047	KRTAP9-7_CAGCTGGACACACAGCAGGA	KRTAP9-7_CAGCAAGTTGGGTGGCAGCA	KRTAP9-7_CAGCTGGACCCACAGCAGAT	KRTAP9-7_CCTGTGCACCCATCTACTGC	2	1,934710609	1,438661429	0,268436933	0,778782913	0,777264913
SLC7A8	4	402	3528	39655	39656	SLC7A8_CTCACCTACGATGATACCAC	SLC7A8_CATACACAAATGTGACCAGT	SLC7A8_AATCCCCATGATGATAATCA	SLC7A8_TGGAACAGTTGACCCATGTG	2	1,934476288	1,809190451	0,268544082	0,777264913	0,777264913
KLRC4	4	3520	3545	58997	59009	KLRC4_GGCCAGACTCACTTCTGAGT	KLRC4_TCCAGAGAAGCTCACTGCTG	KLRC4_ATGCTTCTTCGGATCATCAA	KLRC4_GACAAGACATATCACTGCAA	2	1,930503504	1,363321791	0,270489792	0,78106303	0,779350061
ATP6V0A4	4	1717	3548	51613	51650	ATP6V0A4_GTAGGATCAGATAGCGCCCG	ATP6V0A4_CATAGCCGGTGTGATCAACA	ATP6V0A4_CCAGGGTAATCATTTCCCGT	ATP6V0A4_CAGATGCCACACGTATCAAG	2	1,929804508	1,502947018	0,270813243	0,780169926	0,779350061
OTX2	4	1474	3551	20642	20660	OTX2_GAAGCCTGAGTATAGGTCAT	OTX2_GCTGGGCTCCAGATAGACAC	OTX2_AAATCAACTTGCCCGAGTCG	OTX2_GGAGAGGACGACGTTCACTC	2	1,929106135	1,533619179	0,271160727	0,779350061	0,779350061
PPM1N	4	2156	3561	9280	22393	PPM1N_AGAAACGAGCTGTAGCTCGG	PPM1N_TGGATGCGCTCGCGTTCCCG	PPM1N_CGCCAGGTACAGAAACCGCG	PPM1N_GACGCCTCGGCACCCCCGTG	2	1,926782706	1,455835414	0,272314334	0,78084552	0,780047946
CCDC137	4	2558	3564	54748	74225	CCDC137_GGCGACTAGATAAAGTCCGA	CCDC137_ATAATCTCCCGGAGCCGGAA	CCDC137_GCTGTTCCTCAGCAAGAACC	CCDC137_CAGTCCCCAAGTTCAAACAG	2	1,926087018	1,421896635	0,272668828	0,780047946	0,780047946
SLCO4C1	4	1471	3582	39065	39066	SLCO4C1_CACCAAGCTCCCAACCATCG	SLCO4C1_TACCTTGCGTGACGGCCAAG	SLCO4C1_GCTGTTCCCAGAGTATAAAG	SLCO4C1_TCAGTGGAGAATATAAATTG	2	1,921925809	1,530445353	0,274679629	0,78398144	0,782300362
CCDC151	4	3581	3586	54792	54793	CCDC151_GGAGGCGCAAAACAGACACA	CCDC151_AGTGATTCGCGAATGGAAGT	CCDC151_AAGGGAGGATCCTTCCACAG	CCDC151_ACTGCACGTGGTGAACCAAG	2	1,92100409	1,355386436	0,275122245	0,783431244	0,782300362
VPS16	4	3587	3588	11315	31029	VPS16_GGAGGGGCAACATACCAATG	VPS16_ATGTCGGAGTAAGAGACACC	VPS16_CCTGGTGCCTGAGCTCGATG	VPS16_GCTGTTCGGGACTATCACAT	2	1,920543637	1,354846331	0,275359576	0,782300362	0,782300362
L1TD1	4	3597	3598	56904	56905	L1TD1_TGATGAAAGGTCGGCTACCA	L1TD1_TCACGAAGTTACGAAGTCAT	L1TD1_ATTTAGCATTACAAAAAACA	L1TD1_GCCAAACATAAGGTCAGACA	2	1,918245422	1,353182118	0,276521194	0,783794557	0,783794557
KCNK2	4	494	3605	58693	58694	KCNK2_ATCTCACCACGCACAGAAGG	KCNK2_CAGCTCCGTCGAATTGACAC	KCNK2_ATGTGTTTGAATATGATCGC	KCNK2_GACAACCACCAGGAATATCG	2	1,916640676	1,756310867	0,277346343	0,78433037	0,78433037
KBTBD8	4	2416	3615	58452	58465	KBTBD8_ATGACATTTACATTGCAGGA	KBTBD8_CCTGTGACTATATCTAGACA	KBTBD8_ACAGTTGACAGACATTGTAG	KBTBD8_TGATCATATACTTAGCACAT	2	1,914353873	1,427181009	0,278529992	0,785875241	0,784874938
CNN2	4	3617	3620	53961	54018	CNN2_ACTCACCCGGTTCTTGACCT	CNN2_TGAGTCCCTCGATCCAGGTG	CNN2_GAGATGCCTTCTCGTGCCGT	CNN2_TCACCCAGGCCAAGACTAAG	2	1,913212973	1,349640744	0,279098785	0,785682195	0,784874938
CSF3	4	330	3630	10399	42813	CSF3_AGCTTGTAGGTGGCACACTG	CSF3_CCAAGGTGGGACCCAACTCG	CSF3_TGCTTGAGCCAACTCCATAG	CSF3_TCAAGTGCTTAGAGCAAGTG	2	1,910936151	1,839659884	0,280262406	0,787160697	0,784874938
CNGA2	4	1165	3635	54126	73922	CNGA2_CAGGCCCACGAAAACGCTCG	CNGA2_AGTGATGTTTGGGTAAACCC	CNGA2_ACACTACATGCAGTTCCGAA	CNGA2_CTCAGATGTGGTCTACATTG	2	1,90980022	1,572372362	0,280808166	0,786901065	0,784874938
C2orf76	4	2403	3647	11201	49253	C2orf76_GAATTTGGACCAAACTGTAA	C2orf76_TTCAAACCTGTAGTGTATCA	C2orf76_TTATAATTTCTGAATGGTGG	C2orf76_TCATCAAGCACATAAATCAA	2	1,9070807	1,424601607	0,282159048	0,788893664	0,784874938
SSX2	4	3636	3648	37502	37503	SSX2_AAACGGGCCGAAGACTTCCA	SSX2_CTGAGAGACACTCACCTTCG	SSX2_TGGTATTTGAGCACCAACCG	SSX2_TATTACACATGAAAGGTGGG	2	1,9068545	1,345493812	0,2822682	0,787413326	0,784874938
KCNB1	4	1162	3652	58774	58775	KCNB1_CCAACCCATCCTCAATACCA	KCNB1_GGTGAACCATGCGATGCACA	KCNB1_ACATGATGGAAATTATGGCA	KCNB1_ATTCCAGAATGTCCGCCGCG	2	1,905950353	1,570981365	0,282731845	0,786926333	0,784874938
SSX4	4	456	3656	37824	37825	SSX4_TTGGTAACGATCGAAACCAC	SSX4_GTATATGAAGCTAAACTATG	SSX4_AATATCAGAGAAGTTACGAA	SSX4_CCTTCGGGAAGATTCTCTGG	2	1,90504725	1,767569336	0,283182473	0,786405382	0,784874938
OR4K14	4	1161	3657	10809	10811	OR4K14_TTGGCAGACTTGCATCAGGC	OR4K14_CAGGCAAGTTTGATCACCAG	OR4K14_TTGAGCCATACATCCTCCAA	OR4K14_TGTGCACTCCATCAGTCAAG	2	1,904821637	1,570595308	0,283302641	0,784971137	0,784874938
CNDP1	4	85	3662	54112	54113	CNDP1_CTACCTCCGTCAGCACATAG	CNDP1_AAGCACACGGTGCCTTTCGT	CNDP1_ACTTTCTCTAACAGCGCCGG	CNDP1_GCAATCACTTACGGAACCCG	2	1,90369455	2,128492951	0,283904479	0,784874938	0,784874938
OR13C2	4	3666	3679	24059	72852	OR13C2_TGTTCCTCGGCTTGGCCATG	OR13C2_TGTCAATATGAACAATGTTG	OR13C2_AGGAAGCTCACTAGCGTGGA	OR13C2_CCCAGCTGCCATGGGTACAT	2	1,899874569	1,340488046	0,285845182	0,788472281	0,78845138
LOC100996693	4	1610	3684	10662	57689	LOC100996693_GGTCCGGGAAAGCCGAAATG	LOC100996693_GACGGCAAGGAGCTACGTGA	LOC100996693_GGGCGCGCGTACCTTCCACG	LOC100996693_CCACCAGTGCCACCACGTCA	2	1,898754592	1,500462101	0,286477063	0,78845138	0,78845138
CNTN1	4	573	3693	53973	53974	CNTN1_AGCATCTAATAACTACGGGA	CNTN1_AAGAGAATATTCACTACCAG	CNTN1_CTGTTCCGGATATCCGATGG	CNTN1_GGGGCCAATATAATTCGCGT	2	1,896742671	1,714826019	0,287506497	0,789522295	0,789522295
CSDC2	4	2144	3700	10404	42963	CSDC2_CACATGTACGAAGATGTCCT	CSDC2_TTACAGACGCCCTTGAACAC	CSDC2_TGAATAGGTCCTGGTCCGCT	CSDC2_GGCTGGGTAGGTCCCGAGGT	2	1,895181422	1,441141533	0,288351674	0,790083586	0,790083586
LOC100287036	4	2381	3708	10841	57742	LOC100287036_AGTAACCCTCACACTTACCT	LOC100287036_CGGACCACCCGACAGGAGCA	LOC100287036_ACACAGCAGTCGGGGCGACG	LOC100287036_CACAGCACTGTGGCAATCCC	2	1,893400952	1,419565374	0,289295989	0,790913425	0,790913425
LRRC20	4	3721	3722	57217	57218	LRRC20_CTTAAGCTCGTTGTTAGCCA	LRRC20_AGGCCGTGGCCAGAGTAGCA	LRRC20_ACCACATTCAGTCAGCTCCG	LRRC20_TCTGGCCAGAGACATTCCGC	2	1,890294874	1,332957116	0,290920252	0,793594404	0,792777246
OR4M1	4	3637	3725	19383	19386	OR4M1_TGGCCTATCCCAGACTCGGG	OR4M1_AAGAGTACCAAATATCAAGG	OR4M1_CATTCATTCTATAATACAGG	OR4M1_GTCGGCAGATAGCAGCATAG	2	1,889630892	1,336831243	0,291298779	0,792872836	0,792777246
INF2	4	19	3730	68866	68867	INF2_GCAGAAGCTGCCATCCAACG	INF2_CGGAGATACGTGCAACGCCG	INF2_CAGCGACAACGTGCCCTACG	INF2_GGGAGGCAAAGACCTCCTGG	2	1,88852551	2,445678241	0,291906626	0,792777246	0,792777246
TRIOBP	4	3726	3739	25204	73832	TRIOBP_CACGGATGTCACTGAGTACG	TRIOBP_CCACCACCTCTACTTCGCAG	TRIOBP_CATCCGGCGGAACTGGATCG	TRIOBP_TAGGCTCTCGGACTCTAACA	2	1,886539764	1,330832764	0,292969106	0,793914083	0,793914083
TRIP4	4	3746	3752	25033	74112	TRIP4_AATCACAAGGGTGACGACCA	TRIP4_GAGTGCCACAGAATAAGCAA	TRIP4_GACCTTCTTAGAAAGTCGAG	TRIP4_AATCAGGCGACCATCTAAAG	2	1,883680365	1,328419807	0,294603383	0,796592041	0,795159657
C10orf142	4	3740	3753	52149	52150	C10orf142_AAGCGCCCTACAGTTTGCAT	C10orf142_TACCCGCAGACAGTGCAAAA	C10orf142_ACTCCTCAGATGCTCACGAA	C10orf142_TCCTCTCAGGGCTGGAACAG	2	1,883460845	1,328604366	0,294718543	0,795159657	0,795159657
CTNNB1	4	3756	3766	44355	44356	CTNNB1_CAACTGGTAGTCCATAGTGA	CTNNB1_AAGGTTATGCAAGGTCCCAG	CTNNB1_ATACTTACGAAAAACTACTG	CTNNB1_ATGCAATGACTCGAGCTCAG	2	1,880612703	1,326396691	0,29616656	0,797321765	0,797321765
CTNNA3	4	645	3775	44201	44352	CTNNA3_CGAGGGACTTACACCGAGAG	CTNNA3_AATGGACAGTTACGAGCCAG	CTNNA3_AGGAGCCCGAGCTTCACTGA	CTNNA3_GGAAATGTACAAGCGTACAT	2	1,878646995	1,680694166	0,297233046	0,798449554	0,798449554
SSC4D	4	3788	3790	37427	74156	SSC4D_CAGCTGGCGACACACTACGT	SSC4D_GGGCTGAGCTCTTTACCGGA	SSC4D_CGAGTGGAGATCCTGCACAG	SSC4D_CGGCGTGCAACACCTCCACG	2	1,875381806	1,322225918	0,299028547	0,801526518	0,801526518
SSR3	4	3804	3807	37524	75713	SSR3_CTCCAAACAGCAGTCTGAGG	SSR3_TAATAGAAAGATGTCTCGGA	SSR3_AGGACTTGGCCGAGAGATTG	SSR3_TACCAAATATGTGCTTACTA	2	1,871697745	1,319612099	0,301058374	0,805216867	0,805216867
LMNTD1	4	99	3816	70793	73614	LMNTD1_ATAGTTACTCTACTAATCTG	LMNTD1_GATAGGGGTGTACCACGCAA	LMNTD1_GGATGAATCACCCATGATTG	LMNTD1_CCTTCCAAACATCGTAATGC	2	1,8697544	2,078534197	0,302175931	0,806456543	0,806456543
C3orf67	4	1213	3825	48682	48683	C3orf67_ATGAAGATATCCAGCGAGGT	C3orf67_TTTCCATGAGGTGCTGATCG	C3orf67_ACAGATCAGTTCATTAACAG	C3orf67_CCTGATTGATCAGGAGACTG	2	1,867815901	1,543028297	0,303263446	0,807610862	0,807610862
SS18	4	1191	3832	37468	37469	SS18_AATCAGATGACAATGAGTCA	SS18_GGCATGTTGTGAGAGCGTGG	SS18_CAATACAATATGCCACAGGG	SS18_CCTAACCATATGCCTATGCA	2	1,866311514	1,546060138	0,304145675	0,808214692	0,807769733
C11orf16	4	3835	3836	12600	12601	C11orf16_ACCGACTGGACCCCACCTAG	C11orf16_CACAGGAATGGAGCATCCGG	C11orf16_TGGAGATGCTGCCAACACAT	C11orf16_AGAGACAGGTACCTTGCAAG	2	1,86545317	1,315005467	0,304633354	0,807769733	0,807769733
TAP1	4	3838	3842	38860	38861	TAP1_GGCTCCAAGAGCGAAAACGC	TAP1_GCCATGCGAGAGAAGCTCCG	TAP1_AGTTCGAAGCTTTGCCAACG	TAP1_CATCATGTCTCGGGTAACAG	2	1,864167429	1,314219714	0,305349352	0,807930795	0,807930795
PIK3IP1	4	1808	3848	20136	20137	PIK3IP1_TCGCCACTGACGTAGCACCA	PIK3IP1_CAGATCCATAGGCTTCTGCT	PIK3IP1_AGGACACTTACCCGACACGG	PIK3IP1_CCCTGAGAAACGGCCTTGCG	2	1,862883813	1,459066434	0,306067352	0,808096456	0,808001268
LOC81691	4	516	3855	10906	57181	LOC81691_TGAGATCCAAATCTAAGGAG	LOC81691_AAACCACCTAAACAACGTAG	LOC81691_TTCAGTGCCTCACATCCAAG	LOC81691_ATACAGTGTCCAGACAGACT	2	1,861388936	1,719412358	0,306915533	0,808604386	0,808001268
C1orf111	4	1103	3862	49082	49083	C1orf111_AATGTCGGGAAAAGCACTCA	C1orf111_AAAGACAGCAGTACCCACTG	C1orf111_GGAGGCCTATGACTTCCCAG	C1orf111_TGCACACACGAAGTAGCTGT	2	1,859896932	1,558759587	0,307711642	0,808973252	0,808001268
PIK3C3	4	391	3870	9418	19921	PIK3C3_TAACTTACCATAGACATCTG	PIK3C3_ATACACATCCCATATGGTGA	PIK3C3_AGTTGGGTTGGTGTAATGAG	PIK3C3_AGCCTGCAAAAACTCAACAC	2	1,858195287	1,776980364	0,308709032	0,809868587	0,808001268
SUPT20H	4	3850	3873	9911	37365	SUPT20H_TACCGAAGACTGAACTGACA	SUPT20H_GGATATTCTCTGATGCTCAG	SUPT20H_TGATAACCACAAATGGACCC	SUPT20H_GATCAAAGACCGATGCTGAG	2	1,857558131	1,310344867	0,309077545	0,809113828	0,808001268
CPEB3	4	3872	3875	43289	43290	CPEB3_CTGGTGGCCGTACGCCGCGG	CPEB3_ATGACAAGGCTTGATCACCA	CPEB3_ATATCAGCGAAACTCATTGG	CPEB3_GCCGCCCAAGTTCCCTCGCG	2	1,85713365	1,309092781	0,309307866	0,808001268	0,808001268
PHRF1	4	3882	3884	20547	20549	PHRF1_GATGGTTCGTGTGATCTCAG	PHRF1_CCACTCGCTCTCGAATCGCG	PHRF1_GGGGGTCCAAGCATTCCATG	PHRF1_TCTGCTTGAGATCTTAGACG	2	1,855226356	1,307668819	0,310406396	0,809156631	0,809156631
CPQ	4	875	3893	43358	43359	CPQ_TATTCCTGAATACCTGTGTG	CPQ_CATTACAGCAGAAGTTCTGG	CPQ_CGGTGCAATACCGAACGCAG	CPQ_GAAGGAATCAGTATCTGGGT	2	1,85332374	1,603788174	0,311511936	0,810325353	0,810325353
C1orf106	4	276	3937	49103	49104	C1orf106_ACTTCCTGGGCTTCTCATAG	C1orf106_GATGGGAACCACGTGGTAGG	C1orf106_AGATCACAGAGGCAGCCCGT	C1orf106_GGTTCGCCGCAGGATCGGAG	2	1,84408868	1,844576543	0,317047647	0,822988946	0,819006749
CPE	4	1850	3942	43459	43460	CPE_TCATCATTCTTGCGACATGG	CPE_GTGGGTCGAAGCAATGCCCA	CPE_CATCAGCAGGATTTACACGG	CPE_GGGAAGGCATGATGTGAATG	2	1,843046172	1,444527672	0,317677525	0,822891572	0,819006749
LPL	4	3941	3944	57076	57077	LPL_ATCAGGAGAAAGACGACTCG	LPL_TCCCGGAGTAGCAGAGTCCG	LPL_AAGAGATGGACATTGTCCAG	LPL_GAGATGAATGGAGCGCTCGT	2	1,842629561	1,2986249	0,31795391	0,821880861	0,819006749
C1orf101	4	3940	3946	49098	49099	C1orf101_GAACAACGCAATTCTGTCGT	C1orf101_TGGCTCATGTGATCTTATCG	C1orf101_GCCATTAATTGACTACCACG	C1orf101_TGCTACTCTGACCATAGACA	2	1,842213174	1,298462828	0,31819825	0,820791721	0,819006749
CPB2	4	3947	3948	9435	43455	CPB2_ATACTGTTCATAGTACGATG	CPB2_TAGAACTTGAACTTGCCTAG	CPB2_ATACCTTTAAAACATAGAGT	CPB2_ACAGTAGGTTTCCGAGCATG	2	1,841797012	1,297932195	0,318424565	0,819660729	0,819006749
CORO2B	4	1060	3955	53491	53492	CORO2B_AAACCACAGAGTGAACCGGG	CORO2B_TGCAGAGGATCACATCCGTG	CORO2B_GCGGATCTGGGAGATCCCCG	CORO2B_GATTGAACCCAACTACCCCA	2	1,840342201	1,557245329	0,319314806	0,820239907	0,819006749
CPT1A	4	1782	3964	43334	43335	CPT1A_ACATCTACCTCCGAGGACGA	CPT1A_TACGCCAAATCTCTACTACA	CPT1A_CACATCGTCGTGTACCATCG	CPT1A_GCTCAGTGAACATCCACCCG	2	1,838475739	1,449780853	0,320427355	0,821386547	0,819006749
C15orf56	4	1634	3971	51307	51308	C15orf56_GAAGTTGCCAAGTGTCGCTG	C15orf56_GCGGCGGCGAACCCAGAGCG	C15orf56_AAGCCCAGGAACGCTCGAAG	C15orf56_CCTCTCGCCGCGAACCTCCG	2	1,837027152	1,466594262	0,321314591	0,821952056	0,819006749
STK10	4	437	3980	36931	37410	STK10_ACCACGAGCTCAACCCCATG	STK10_GCGGACACGCAAATTTGTGG	STK10_ATTCTGGCATCCATTGACAC	STK10_GGAGCTTCACAATGTAGGGG	2	1,83516866	1,74170887	0,322479214	0,823223334	0,819006749
IRG1	4	780	3981	68481	68482	IRG1_ACTACCCAACGTTCCTACCA	IRG1_ACAAAAGCAGCATATGTGGG	IRG1_ACATTTATCTACCCACTGGG	IRG1_TATGTGAAACACTTCCGTAG	2	1,834962436	1,618745772	0,322621412	0,821884712	0,819006749
SYNC	4	339	3992	38577	38578	SYNC_AGATCGGATACAGTTTGTGG	SYNC_CCGGGAAGTGCTGACTACAA	SYNC_GGAGGCCCTGTATATTGAGG	SYNC_GAACTCTGGATCCCTAAATG	2	1,832697596	1,794774765	0,324043392	0,823805161	0,819006749
STK36	4	1744	3995	37058	37059	STK36_GGTGGTGACAGACTATGCTG	STK36_GCCCTGAATCAACATAAACA	STK36_ATGGTGCTGACATCCATCAA	STK36_TGACATGACCAGCAATAAAG	2	1,832081062	1,450932633	0,32440089	0,823017074	0,819006749
CRIPAK	4	1742	4005	43498	43499	CRIPAK_AGCAGGTGGGCACTCCACAT	CRIPAK_CCTGCTCACACGTGCCCATG	CRIPAK_AGCAGGCGAGCACTCCACAT	CRIPAK_AGCAGGCGGGCACTCCACGT	2	1,830029493	1,450138572	0,325718726	0,824663633	0,819006749
TUSC5	4	2848	4007	12341	26972	TUSC5_CCTTCAAGGCCATCTCCGAG	TUSC5_ATCTGTCCAAGACCCTCTCG	TUSC5_GCCAGGATGAGGTAATCTCT	TUSC5_GATGGAGATACTCCTCACCA	2	1,829619832	1,352905376	0,325970076	0,82360882	0,819006749
STIM1	4	1257	4009	37744	37745	STIM1_GTGGCTGCAGCTGACACATG	STIM1_TATCCAGAACCGTTACTCCA	STIM1_CACAGTATACAATTGGACCG	STIM1_GAGCCGCCAAAAATATGCTG	2	1,829210388	1,51636944	0,326213415	0,822538121	0,819006749
C2	4	2770	4011	10742	10743	C2_ACCTTAATAGTGACATGCCA	C2_TGCTCACGGGGTCTTCGGAG	C2_ACCAGACATCTATGCCATCG	C2_ACAGCTGTGTGTGATAATGG	2	1,828801161	1,357836052	0,326485795	0,821544867	0,819006749
CRIP1	4	1609	4013	14339	43522	CRIP1_GGGTCCCACCTACCTCAGCG	CRIP1_TGCCTGAAGTGCGAGAAATG	CRIP1_CAAGTGTCCCAAGTGCAACA	CRIP1_TGCAACAAGGAGGTGTACTT	2	1,82839215	1,465407091	0,326756171	0,82055063	0,819006749
OR14C36	4	398	4017	20081	20082	OR14C36_GACAAGACCACTGAGTAGGG	OR14C36_AGGTGGTGACGGTCACAATG	OR14C36_AATAACGTTGGACCGACAGA	OR14C36_CAGCACCACCATTTCTAAGG	2	1,827574778	1,757876918	0,327233837	0,82007992	0,819006749
SYNJ2	4	1246	4022	38554	73805	SYNJ2_CCAGTCCAACTTCTTCGACG	SYNJ2_TTTGTCGCTTGTATCGTAGG	SYNJ2_CTGGCTGAAAGGTTTGCGAG	SYNJ2_ACTTCGATGTGTTCACAAAG	2	1,826554278	1,516854697	0,327886746	0,820049408	0,819006749
C1QL3	4	4023	4024	49023	49024	C1QL3_ATGGTCTGCGACCCCTACGG	C1QL3_GGTGAGCTCGGCCGGCACGT	C1QL3_GATCTTGGGCACCGTGCTGT	C1QL3_TGCCGGTGGTGGGGTCGTAG	2	1,826146455	1,286648778	0,328134091	0,819006749	0,819006749
LOC391003	4	868	4043	57140	57142	LOC391003_TTATGGCTTCCTAGAAGAAG	LOC391003_GCCGTTACCTGAGCCAGATG	LOC391003_GGGTGGGTGCAGCACAGAAG	LOC391003_TTCTTACATAAAGCATCTGG	2	1,82228284	1,589951545	0,330567481	0,823413542	0,82193947
SWAP70	4	4048	4049	37275	37276	SWAP70_TTTGATTGGCTAGAAACTGG	SWAP70_TGATGAAAAAGGGCCACAGA	SWAP70_CCTTTCCCATAACCTGTGCA	SWAP70_GGATGAAAATTGCTGTGTAG	2	1,821066758	1,282988625	0,331346566	0,823690152	0,82193947
C17orf112	4	4051	4052	12464	51707	C17orf112_AATTCCAGTTAGTATGAATG	C17orf112_TCATGATTAGAGTTGGCCAG	C17orf112_ACCTTCGTAGCATTTGCTGA	C17orf112_GAATCTCCTGTGAATCAGCT	2	1,820459434	1,282551091	0,331709071	0,822932161	0,82193947
CRB2	4	1217	4056	43625	43668	CRB2_GCTGGCTCTGGCACTCGTCG	CRB2_TCCTCACCATCAGCGCACGT	CRB2_AGATGTGGATGAATGCCTGT	CRB2_CTGGCCACAGAACGGTCCAT	2	1,819650413	1,518265304	0,332256834	0,822635896	0,82193947
STK39	4	4064	4066	37062	37063	STK39_AAGAACGTGTAGCAATAAAA	STK39_AGTGCGTTCCTAGCAACAGG	STK39_ATAAAATACATTGTCAACCG	STK39_GGTGTAATAGGTCACTACGT	2	1,817631562	1,280558427	0,333598703	0,824303008	0,82193947
STKLD1	4	1841	4073	37067	37068	STKLD1_GACCATGGAGCTACATGACA	STKLD1_CAAATGGAATATTCGTGCGG	STKLD1_TTATCGTTATTCGATCCGAG	STKLD1_CATGCTGTTAGAAGGCAACG	2	1,816221505	1,43209571	0,334526996	0,824943572	0,82193947
CRAT	4	4075	4077	9380	43634	CRAT_GGGCTCGAGTAGATGACCAC	CRAT_CTCATCCCTACAGACCAACA	CRAT_GCAGCGTCTTGTCGAACCAG	CRAT_CACCTGGTAGTTGTGTACCA	2	1,815416913	1,278963162	0,335020684	0,824511982	0,82193947
C16orf86	4	4078	4079	12274	51372	C16orf86_CAGATGGTGAGGGCTCACTC	C16orf86_GGGGCAGGGACAGCTCACGG	C16orf86_ACCATGACGGGGCCTCACAA	C16orf86_TAGTTGACGTACTGGTACAG	2	1,815014933	1,278629374	0,335285052	0,823518863	0,82193947
STMN2	4	1838	4080	37071	37101	STMN2_GAAGAAAGACCTGTCCCTGG	STMN2_CAGCTCAAAAGCCTGGCCAG	STMN2_TGCCAATTGTTTCAGCACCT	STMN2_TGGAGAAGCTAAAGTTCGTG	2	1,814814021	1,431719912	0,33542024	0,822213035	0,82193947
BIRC2	4	4088	4090	50358	50359	BIRC2_CAAGCTACTATGTTCCAAGG	BIRC2_ATATTCAACTTTCCCCGCCG	BIRC2_ATGCTATGTCAGAACACCGG	BIRC2_TACTCATTGCATAACTGTAG	2	1,812807776	1,277083995	0,336714043	0,823746854	0,82193947
TDRD7	4	2396	4098	38275	76020	TDRD7_CAACCACCTTCACTAGATCA	TDRD7_AAGTGCTAATACCTTTATGG	TDRD7_GCTGGCCGTAAATGCCGAGG	TDRD7_TAATGAAACAAAGCACTCAG	2	1,811206532	1,377236412	0,3377605	0,824670687	0,82193947
PDE6D	4	4101	4103	21496	21497	PDE6D_ACAAATGGAAAAATTCCGCC	PDE6D_ACAGGGAAGATACTCTGGCA	PDE6D_CAAGAAAATCCTCAAGTGCA	PDE6D_GTCCCTGGTGTGGAGCATGA	2	1,810207442	1,275211446	0,338403396	0,824607485	0,82193947
LYPLAL1	4	1627	4104	14340	62487	LYPLAL1_ATTCTCTATGGGAGGATGCA	LYPLAL1_AGATCATATACTCCTATGAA	LYPLAL1_ACATGACATCAATTGATTCA	LYPLAL1_ATATAGAAATCATCAAGATG	2	1,81000778	1,453955869	0,338518556	0,823261104	0,82193947
CABS1	4	57	4105	49982	49983	CABS1_TGTCATCTTCTAAAACACTT	CABS1_CTGTGTCAATGGTAGCTAAG	CABS1_AAAGAAATTACCTCTCTGAC	CABS1_ATTCATTTACTGAAGTGACG	2	1,809808169	2,16808295	0,338641728	0,82193947	0,82193947
CHD1	4	2765	4122	74417	74418	CHD1_AAGCAGCCATCCTATATTGG	CHD1_TTCCGATGACTCATCAAGTG	CHD1_ATGCCCAATTTAGACCTCCA	CHD1_TTAATTCGCCTAAGAGAACG	2	1,806422674	1,346994914	0,340859818	0,825697751	0,824578308
LYSMD3	4	4127	4128	61858	61859	LYSMD3_GTGTATGAACTTCGATCCAG	LYSMD3_GAAACACTTTGTCCTCCAAA	LYSMD3_TAAGAGAGAGAACCTCAATG	LYSMD3_TACCGTACAACAGTACTGAA	2	1,805231339	1,271585227	0,3416369	0,825957447	0,824578308
LYSMD2	4	594	4129	61856	61857	LYSMD2_CCTGCAGCGTGTCGCCCGCG	LYSMD2_TGGCGGTGCTGCCGTACGAG	LYSMD2_AAGGCTTCTCTGATATAACT	LYSMD2_CACATGGCGCTCGATGACGC	2	1,805032962	1,661335597	0,341769084	0,824660041	0,824578308
BICD1	4	3603	4134	50383	50396	BICD1_ACCCCGCCTGGCTAATCGTG	BICD1_AGATGGACTCAAATTTGCCG	BICD1_ATACAGGGTGGCAGTAACTG	BICD1_ATGTACAGGCAGAAAACGAG	2	1,804041845	1,295772078	0,342403969	0,824578308	0,824578308
IGSF10	4	1652	4148	67420	71946	IGSF10_TCTCACCTATAGGATAACTG	IGSF10_GAGAGCAGTTACTGACAACG	IGSF10_GAATTAACACTCCAGCGACG	IGSF10_TCATTGGTGCTAGACACACG	2	1,801273488	1,446495205	0,344291598	0,827507876	0,826102347
TRAM1	4	2478	4152	25910	73915	TRAM1_CAGGAAGACCATCGCCACAC	TRAM1_AAAGGTAAGCTCCAGCAATG	TRAM1_CGTAATTCAAGAGTATATGT	TRAM1_ACTTACGTCATCAGGTTATG	2	1,800484355	1,365289918	0,344836357	0,827204724	0,826102347
UNC13D	4	356	4161	26980	28965	UNC13D_TGAAGGTCTCGTCCCAGACG	UNC13D_CATCACCCACAACCGTCGTG	UNC13D_GCAGCAGCACCATCAACCCA	UNC13D_ACTGAGACCTACCCAGACCG	2	1,798711761	1,767302237	0,346041035	0,828482711	0,826102347
CHRNA7	4	4165	4166	52717	52718	CHRNA7_TCACTGTGAAGGTGACATCG	CHRNA7_CTAGGTCCCATTCTCCATTG	CHRNA7_AGAACTACAATCCCTTGGAG	CHRNA7_GGACAGATCACTATTTACAG	2	1,797728749	1,266186082	0,346674918	0,82839181	0,826102347
BMPER	4	4169	4170	50718	50719	BMPER_CCGTCAAAAGTGTTGTAGTG	BMPER_GTAACTCACCCAAACATTTG	BMPER_GAACGTTACCTGGACATGTG	BMPER_TGGTGAAGAACGACGCCCGC	2	1,796943244	1,265620939	0,347193641	0,828026613	0,826102347
CA14	4	1528	4174	49997	73904	CA14_TTCCTATGACAGCTTGAGTG	CA14_AGCTCTCTTAGGTTGAAGGG	CA14_CCAGGCTGGTCATATCCGTG	CA14_CTGGTGTTCTGACCCCCCTG	2	1,79615854	1,459801866	0,347703351	0,827641374	0,826102347
IGFL3	4	183	4176	8469	8477	IGFL3_TTAAAGGAGACCCGCCGCTG	IGFL3_CTCCTGTTGGCTCAGGACTG	IGFL3_CAGTGTTCAAAAGGAACTAC	IGFL3_TTGTTCCCACACCTGGGTGT	2	1,795766489	1,908849487	0,347969722	0,826679513	0,826102347
TRADD	4	2252	4181	25555	25582	TRADD_CCTCCGCGCCTACCGCGAGG	TRADD_GGTGCGCGTAGGCATCCGAC	TRADD_GGCTTCACCTCCGACAGAGA	TRADD_GCGCTGCGAAATCTGAAGTG	2	1,794787234	1,38122029	0,348636651	0,826671136	0,826102347
CA9	4	678	4186	49908	49924	CA9_TCCGGGCTCGGAGCACACTG	CA9_ATCTGGTACCTCCAGAAAGG	CA9_CTGGGGGCGGATATCCACCG	CA9_GGGAGACCCCCTCACCACTG	2	1,793809226	1,627723981	0,349335625	0,826738628	0,826102347
OR5P2	4	2323	4193	13774	21544	OR5P2_CCATGTCAGCAAAAGCCAAG	OR5P2_AGAAAATGAGAGAACAACTG	OR5P2_TAGCTGGACACTGACTTGTG	OR5P2_CATGCTTGTAAACTTCCTGG	2	1,792442102	1,373931059	0,350253904	0,827323876	0,826102347
SPATA31D4	4	4201	4202	40026	40027	SPATA31D4_CCATGTTGGACAAAAACAGT	SPATA31D4_ATCAGGAATAGAGGACTAGG	SPATA31D4_GTTAACAGGCTGTATGATGT	SPATA31D4_TAACAGTCGACGAAAGAGGG	2	1,79068794	1,261121402	0,351491628	0,828659995	0,826102347
UQCR10	4	583	4204	31688	74983	UQCR10_GCGCGCCTTCGATCAAGGCG	UQCR10_CAATTTCGAAGTCAACGTCG	UQCR10_GGAGGTCCTGCGGAACAGCA	UQCR10_TGACGCCCACGATGATGGTG	2	1,79029867	1,657932924	0,351775023	0,827745425	0,826102347
POC1B-GALNT4	4	647	4205	24351	24353	POC1B-GALNT4_GCAATGATAACAGAGGTGGT	POC1B-GALNT4_GATCCACCCGTGTTCCCACG	POC1B-GALNT4_ATTAGGACCAATAAGCGAGA	POC1B-GALNT4_TACCTTGGAACGTATGACAC	2	1,790104109	1,635767629	0,35189519	0,826450989	0,826102347
SOX10	4	1543	4209	40776	75077	SOX10_CCATGTTGGACATTACCTCG	SOX10_CAGCGGCTACGACTGGACGC	SOX10_CGGACTACAAGTACCAGCCC	SOX10_AGGGCTCCCCCATGTCAGAT	2	1,789326357	1,454394943	0,352431938	0,826137983	0,826102347
MADD	4	4214	4215	12515	61898	MADD_CTGACATGTTGGCTGAATCG	MADD_GAATTGCTGGATCGACCCTG	MADD_GCAGAAGCGAGTAGACATCG	MADD_TCCAACCCCGTACATCATTG	2	1,788161204	1,259304352	0,353238061	0,826456411	0,826102347
DCN	4	563	4222	44050	44051	DCN_GCTGGACCGTTTCAACAGAG	DCN_AGATGTAATTCCGTAAGGGA	DCN_GGTCTAGCAGAGTTGTGTCA	DCN_AACACTGGACCACTCGAAGA	2	1,786804091	1,663593982	0,354153336	0,827028528	0,826102347
LDOC1	4	2639	4224	56092	56093	LDOC1_CCGTCTGCACGATAAACTCG	LDOC1_TGCTGCACGCGCTCCTGATG	LDOC1_ATTCTGCAACGACGCCATGA	LDOC1_TCTCGCCATTAAACGTTTCG	2	1,786416785	1,346006689	0,354426716	0,826102347	0,826102347
USP17L21	4	2061	4239	31533	31534	USP17L21_GGTGAGTAAAGTTAACATCT	USP17L21_AACTTTACTCACCTCTGCCA	USP17L21_GAGTAACAGGAGACCTGCTG	USP17L21_AAAGTTAACATCTTGGAGGC	2	1,783518205	1,393155965	0,356423498	0,829189006	0,82886914
TOX3	4	4242	4243	25672	25673	TOX3_CCAGGTTTACCTTAGAAACG	TOX3_GGGAAGGCAATGGATCGCTG	TOX3_ACTGTTCCATGTTGAGACAG	TOX3_ATGGCGTGCTTCATAGCAGT	2	1,782747096	1,255411826	0,356958243	0,82886914	0,82886914
PCYT1A	4	2921	4251	21335	21467	PCYT1A_CCATCGGCATAAACTCTCAC	PCYT1A_GGGATTATGATGTGTATGCG	PCYT1A_AATACGTACCTCATTGTGGG	PCYT1A_TGAATAAGGAATATCATCAT	2	1,781207202	1,323849797	0,357996689	0,829717891	0,829419668
BCL6	4	707	4259	51168	51169	BCL6_CATCTGCAGGTACATAGCCG	BCL6_CAAGACATCATGGCCTATCG	BCL6_AAGTGATATGCACTACAGTG	BCL6_TCCCTCACCTGCAGGCCATG	2	1,779670394	1,61180911	0,359068182	0,830639903	0,829419668
LDHC	4	2725	4260	56124	56125	LDHC_GTTCTCCAATAATCCAACCA	LDHC_AATAGCACAAGCCATGCCTA	LDHC_AGCCACATTACGTTGGACCA	LDHC_TGGTGTTGCTCTGAAGACTC	2	1,779478509	1,336333558	0,359213384	0,829419668	0,829419668
IFT57	4	4272	4273	67560	67562	IFT57_GCTGAAGCTGCTCCGCTACG	IFT57_CTAATCGTGACTTTCAGTTG	IFT57_ACTTACAAATGACCGAAGCT	IFT57_GCTTGGTTGATTAATAAAGC	2	1,776988374	1,251272921	0,360982849	0,831947389	0,83098723
CHAMP1	4	2786	4279	52791	74413	CHAMP1_GAGTCCCAGAAAAGTTCCCG	CHAMP1_TGCTGGACTACGGATCTCTG	CHAMP1_AACAGGCTTCCAGATATCTG	CHAMP1_CTCATTTCCCGGAAACATTG	2	1,775841804	1,330247201	0,361762936	0,832189738	0,83098723
SPAG17	4	4278	4280	40648	40649	SPAG17_TCAAGGGTTATCACCAGTCA	SPAG17_ATCCATAGTAACTTATCGAG	SPAG17_ACACCTGAAGGAAATCGGAT	SPAG17_ACCACCCAGTTAAAGCGGAG	2	1,775650876	1,250353567	0,361914146	0,83098723	0,83098723
SP110	4	167	4301	40842	40843	SP110_TGCCCGAAAGTCGAGATCAG	SP110_GGGACAGCCTCATCTAGACA	SP110_ATTTACAGAAGCTTCAAACG	SP110_TTTGATCCCTGTATCCAGAG	2	1,771652342	1,916523054	0,364772128	0,835992627	0,834855904
KIAA1614	4	4302	4303	58219	58220	KIAA1614_CGATGATTCAGGCGTCATGG	KIAA1614_TGGATCCGGGAAACACACAT	KIAA1614_CCTCGCCGACTACATCAACG	KIAA1614_GGATCCTAGAGCGACCAGTG	2	1,771272617	1,24716632	0,365052518	0,835083033	0,834855904
BEGAIN	4	255	4307	11885	74951	BEGAIN_TGTTGAGGGCAACAATCTCG	BEGAIN_TAGGAAGGACTGCAATCTAG	BEGAIN_GCCACCCGCCACCACCTACG	BEGAIN_CCAGAACTCCACTGACAGCG	2	1,77051373	1,824793928	0,365630323	0,834855904	0,834855904
POGK	4	46	4321	24401	24403	POGK_TGACATATTCGGCCACACGC	POGK_GGGTACCCCTCACTCCACTC	POGK_GAAGGTATGACCTGTCTCTG	POGK_GGTACCGGCCCTATTTGATG	2	1,767863538	2,193575339	0,367480901	0,837530408	0,836611621
OR6Q1	4	4322	4323	21362	21363	OR6Q1_ACAAAAGCCCCATAGTGGAG	OR6Q1_ACATGGGTCTCCGTAGTCGG	OR6Q1_AAAATGTTAGCTGAGACAAG	OR6Q1_AGTGACATCTGAGCACGACA	2	1,767485688	1,244446312	0,367756285	0,836611621	0,836611621
CXCR1	4	4331	4332	9998	44611	CXCR1_GAAATGACACAGCAAAATGG	CXCR1_CAGGCTCAGCAGGAACACTA	CXCR1_CAGAACAGCATGACAAACAG	CXCR1_ACTGACCCAGAAGCGTCACT	2	1,765787667	1,243226894	0,369118182	0,838163385	0,838163385
SPRR2F	4	702	4343	40347	40348	SPRR2F_GCTCTGGGCACTTTGGCGCG	SPRR2F_ACTGTGGACACTTTGATGGT	SPRR2F_TGCTGAGGTGGGCAGGACTG	SPRR2F_TTTGGCGCGGGGCACACAGG	2	1,763717417	1,605330765	0,37064631	0,840086214	0,839887727
UBR3	4	572	4351	26067	26068	UBR3_TGTTGAAGTCGTGTCCGGTG	UBR3_ATGAGACTGGACATACGTCA	UBR3_AAAATGGCTGTAGTTAACTG	UBR3_TGTGATAAAAGCCCCCACAT	2	1,762215294	1,647933041	0,371796913	0,841147879	0,839887727
TBCCD1	4	2460	4352	37951	37952	TBCCD1_ATACATTCAACAGTTGAACA	TBCCD1_TACCAGTCGGTGCATCCTAG	TBCCD1_TTGGATCTAAAAGCAGCTCG	TBCCD1_TCTTTCAATGAAGACACCTG	2	1,762027736	1,347486185	0,371921086	0,839887727	0,839887727
IL1RAP	4	2190	4359	10038	67647	IL1RAP_GTGTCAAACCGACTATCACT	IL1RAP_ACTGGGGACTAGACACCATG	IL1RAP_GACGTACGTTTCATCTCACC	IL1RAP_TCTGATGGATTCTCGCAATG	2	1,760716119	1,369702676	0,372831354	0,840404131	0,840404131
SPP1	4	109	4377	40299	40328	SPP1_AATGGTGAGACTCATCAGAC	SPP1_CACCTCACACATGGAAAGCG	SPP1_GTAGACACATATGATGGCCG	SPP1_CATCATCCATATCATCCATG	2	1,757353694	2,001523531	0,375286774	0,844395243	0,843204854
CXorf36	4	4380	4381	44579	44580	CXorf36_CCAGTCTAAAGATCTCCACA	CXorf36_GTGTCCTGCGGAAAACAGAG	CXorf36_CATTGCATTTATCAAGACCG	CXorf36_GCAGCGACTCCTGGATCGCG	2	1,756608495	1,236637167	0,375825525	0,844067163	0,843204854
KCNN1	4	1138	4388	58073	58074	KCNN1_GCACCTCTCGCAGACGCGCA	KCNN1_TGTCGCCGTAGCCAATGGAG	KCNN1_CACATTTGAGGGTTTCCCCG	KCNN1_CCGGCCACTACCGCTTCACG	2	1,755306145	1,499983536	0,376749812	0,84460458	0,843204854
PLEKHJ1	4	2010	4401	23877	72044	PLEKHJ1_TGCCCGCAGTGCTGAAGCGG	PLEKHJ1_CGTCTGTCCGAAAGTAGAAG	PLEKHJ1_TCACTTTGAGTGCAGCAGCG	PLEKHJ1_TCCATCCCCAGGCTTCATTG	2	1,752893375	1,382837991	0,378567344	0,847138903	0,843204854
TBC1D1	4	2530	4411	38075	38076	TBC1D1_TGTGCAGCCCACAGATATCG	TBC1D1_GTTACTTAATGTACTAGACA	TBC1D1_GCCAGGGAGAAGTCAACAGT	TBC1D1_GAGGTTCCTGGCATTCGATG	2	1,751042577	1,336517586	0,379954276	0,848702215	0,843204854
CUL3	4	390	4414	10301	44251	CUL3_ATAACTTGTACATGCAACCA	CUL3_GAGCATCTCAAACACAACGA	CUL3_ATCCAGCGTAAGAATAACAG	CUL3_GGTGTATTAGGGATCATCTA	2	1,750488212	1,723674336	0,38035183	0,8480539	0,843204854
OLIG3	4	1155	4417	11834	23859	OLIG3_CACCACTCGGCCTTTCACTG	OLIG3_TCAACGGACGCGAACGCAAG	OLIG3_TGGACGAGACCGAGTTGAGA	OLIG3_CAAAATCAAGAAGCAGCTGT	2	1,74993425	1,494224812	0,380777423	0,847470329	0,843204854
SPRR3	4	4356	4418	10118	40350	SPRR3_TCCAGAGCCAGGCTGTACCA	SPRR3_AATATTTGTTCCCACAACCA	SPRR3_CCCTGAGCCAGGTTGTACCA	SPRR3_TCAGGGACCTTGGTACAACC	2	1,749749686	1,234183951	0,380914614	0,846248143	0,843204854
OR52N5	4	2547	4424	19740	19741	OR52N5_CATGTGGTCGCAGTACGTAT	OR52N5_CAGCAATACACCCCTCAGGA	OR52N5_AGTGTGGTAGCATAACGCAA	OR52N5_CAAGACCAAGATTCCCCACA	2	1,748643235	1,334013558	0,381788832	0,846664802	0,843204854
TRIM4	4	219	4426	11240	25805	TRIM4_CCGATGGGTGCCGACATTCG	TRIM4_GAAGAAGCTCATCTTAGAGG	TRIM4_GGAGCACCAGACTCACGCCA	TRIM4_TAAGTCTCAGCGTAATCTCG	2	1,748274775	1,846414728	0,382073228	0,845774309	0,843204854
TRIM45	4	4434	4436	25823	25824	TRIM45_AACGACTTACCACACCATGG	TRIM45_GATGCTGGAGAGCCTACGTG	TRIM45_TGATGTCCGGACATTCTCGG	TRIM45_TCAGTAGTGGACATCCGAGG	2	1,746435142	1,229378058	0,383466168	0,847336533	0,843204854
LINC00452	4	372	4437	57626	57652	LINC00452_ATAGCCTTGCAATGTTGGCG	LINC00452_CTACAGTGATGACACACCTG	LINC00452_GGGGGCGTCGAGCTTCACAG	LINC00452_TTGAAATGACTTCCTACCAC	2	1,746251422	1,731662606	0,383607365	0,846132167	0,843204854
SPTBN1	4	501	4438	40149	40150	SPTBN1_GGCCGCCACAAAAAAGCACG	SPTBN1_CTGGGTTACAGACATCAGCG	SPTBN1_ACTGTGTGGAATACTCATCG	SPTBN1_CATGCCAAACACCCTGACCG	2	1,746067747	1,668029061	0,383756573	0,84494974	0,843204854
TRIM47	4	2608	4439	25506	25829	TRIM47_TGGCCGCATCGTGGCGCGAG	TRIM47_CTGCTCCCACTGGTTGACGC	TRIM47_AGAGTGCAGCCGTAGCAGAG	TRIM47_GCGCGGCAGTAGCGCTCGAG	2	1,745884117	1,328032676	0,383898771	0,843756122	0,843204854
OAZ1	4	4326	4446	24911	24919	OAZ1_CTCTACATCGAGATCCCGGG	OAZ1_CTCCACTGCTGTAGTAACCC	OAZ1_GTGGGCGAGGGAATAGTCAG	OAZ1_TGATCGGCTGAATGTAACAG	2	1,744599939	1,232838695	0,384929206	0,844515501	0,843204854
OCA2	4	1871	4449	24678	24679	OCA2_GGGTTTCTACACTTCCGCGG	OCA2_GACTCCGTCTTTCCAAGCTG	OCA2_CATTTGTGACAGGTTGTGTG	OCA2_TGGGAGGGAAGAGCACATCG	2	1,744050239	1,392762108	0,385352796	0,843943158	0,843204854
PDLIM2	4	2435	4453	19494	19496	PDLIM2_CTGGGGCTTCCGTATCACAG	PDLIM2_GGAGTAGGAGGACCTTAAGG	PDLIM2_CATAATCGTGGCCATCAACG	PDLIM2_GCTGACCGCCTGTCCTACTC	2	1,743317923	1,340129245	0,385896554	0,843635551	0,843204854
C9orf163	4	2447	4460	50028	50054	C9orf163_ATATCCGTGCCACGCCAGCA	C9orf163_CCGCCCGATGGCATCGCGGG	C9orf163_GAGTTAGGGAGCACGTGGTA	C9orf163_CAAATGTTAGCTGAGCAGAT	2	1,742038061	1,338527453	0,386914973	0,844364887	0,843204854
PMCH	4	165	4462	24704	24705	PMCH_GAGCAGTTTCATGAACGAAG	PMCH_ATCAGTTATTGCTCCTTCCC	PMCH_AAGAAATTTAGATGATGACA	PMCH_AATACATTCAGGTTGGGGAA	2	1,741672781	1,904132455	0,387186351	0,843464258	0,843204854
OR5D16	4	4463	4466	19468	19488	OR5D16_ATACAATACAACCACCAGCA	OR5D16_GGCAGTCTACGGCTTCAGTG	OR5D16_AATTAATTCAGTCACTACAA	OR5D16_TGGTTCTATCTTCTACAACC	2	1,740942747	1,225478679	0,387751137	0,843204854	0,843204854
BOD1L2	4	1888	4474	50769	50795	BOD1L2_AGTTGGTTGTCGTTTGCTGG	BOD1L2_CGTCAGCCTTGCAGTCCCGG	BOD1L2_GGCAGAGTGTGGTTCAGTCA	BOD1L2_AGCTCATCGCTATCATCGTG	2	1,739484775	1,388663805	0,388863687	0,844135433	0,843999692
LHFPL1	4	4480	4481	11351	56286	LHFPL1_TCACAGCAGTAACAAGGGAC	LHFPL1_AGAATGATGGGACGTTGCAT	LHFPL1_AGGTGCAACTACCCTGTGCG	LHFPL1_TGATCATGGTGGAAGAATGT	2	1,738211337	1,22344129	0,389812008	0,844706865	0,843999692
LHFPL2	4	4482	4484	56287	56289	LHFPL2_CATGGTGAAGACGGACACCA	LHFPL2_AGCTTCGGCGAGATCGCCAG	LHFPL2_ACTGGCTGATCGGGAAAGCG	LHFPL2_CCGCTGCATCCGGAACCCAG	2	1,737666229	1,223089923	0,390263637	0,844201868	0,843999692
TCF7L2	4	4486	4488	38354	38355	TCF7L2_GTGTACCCAATCACGACAGG	TCF7L2_CAGCAATGAACACTTCACGC	TCF7L2_AGGCGATAGTGGGTAATACG	TCF7L2_ACATCATACGCTACACACGA	2	1,736940026	1,222569327	0,390871484	0,844035972	0,843999692
IKZF1	4	4498	4499	67712	67713	IKZF1_GATGGCTTGGTCCATCACGT	IKZF1_GGGGCCTCATTCACCCAGAA	IKZF1_GAAAATGAATGGCTCCCACA	IKZF1_TCCAAGAGTGACAGAGTCGT	2	1,734946536	1,221101143	0,392473716	0,846014146	0,843999692
CHST4	4	4461	4501	52421	71021	CHST4_TGATGTTGTGGCTGTACATG	CHST4_CCGGGGACCAGGTTCCATGT	CHST4_CCTGCATCACATAGTAGGGT	CHST4_CAGTCAACAGCCCTTTGAGG	2	1,734584644	1,222378858	0,392784148	0,84520568	0,843999692
PDZD2	4	2502	4507	19771	73295	PDZD2_ACTGGTATTGAAGTTCGGGG	PDZD2_ATACAGCACTCCGAGAGAGT	PDZD2_TGAGTGACAACGATAGCGTG	PDZD2_GTGACCGAACTGCGAAAAAG	2	1,733500001	1,32991616	0,393686405	0,84567132	0,843999692
SPIN1	4	973	4521	40010	40011	SPIN1_AAGAAGGATTTACAGGCACC	SPIN1_TAGGCTGCAGGATTCAGCAT	SPIN1_ACTTACCAACTCTATCAGGG	SPIN1_CAGAAAACATCGGAGCAGTG	2	1,730975169	1,520406896	0,395727248	0,848576864	0,843999692
OR5AP2	4	2511	4522	11222	19777	OR5AP2_GATTGTCGGAAAGTCCTAAG	OR5AP2_GTTGATCTATATGGCAAACA	OR5AP2_GGAGCCAAAGAAGTAGAACT	OR5AP2_AGAGAGTTTGAGCAGTGGCG	2	1,730795144	1,327863329	0,395875455	0,847420895	0,843999692
C8orf33	4	1250	4528	48710	48712	C8orf33_AGAAGTTCCCCTAAGCGCTG	C8orf33_GAGTCAGCGTTACTGCACGT	C8orf33_GGGACGCGCAGGGAGTACCC	C8orf33_TCCCTTACTCTGTTTCGGGG	2	1,729715892	1,467774173	0,396755681	0,847833196	0,843999692
TBRG4	4	2832	4532	37938	37970	TBRG4_GAGGGTACCATGCCAGACCG	TBRG4_GAGCCACTTGAGTAAGGCGA	TBRG4_CATGACGGTCACTAATGTGT	TBRG4_GAAGCTCAAGTACAAGCACC	2	1,728997241	1,303675831	0,397335488	0,847603213	0,843999692
LUZP2	4	1009	4538	72971	76305	LUZP2_GTGATTAAACTCAAAGGGGG	LUZP2_GAAACACACTTACAGTAGCC	LUZP2_TGGAATTAGGACAGAAACAA	LUZP2_ATAACGAAGCTCCTTCAGCT	2	1,727920539	1,511301249	0,398171653	0,847919945	0,843999692
LUZP1	4	1107	4539	62600	62601	LUZP1_ACTGGGAACAGATCCATGGG	LUZP1_ATTATTAGCCAGCCAACTGG	LUZP1_GCAGTCCGCATGAAGCCTTG	LUZP1_GCGGGAACGACTCCGGAACA	2	1,727741236	1,491930275	0,398314853	0,846762437	0,843999692
C9	4	4544	4545	11387	48767	C9_CTTACCATTTGTCTGAGACA	C9_CTACCGAAGACCTTGGAACG	C9_GATGCATAAAGATGCGACTT	C9_GAACTCACTACAGTAGCTCT	2	1,726666312	1,215168263	0,399184063	0,847149656	0,843999692
LURAP1L	4	461	4548	62598	75580	LURAP1L_GCCTGACGTCTGTGGCTCTG	LURAP1L_AGAGCATCGAGTCCATCAAG	LURAP1L_AAAGCCACCATTACCAGCAG	LURAP1L_TCTAGTGCGCTCTCTCCGTG	2	1,72612942	1,675785248	0,39961266	0,84660208	0,843999692
TRIB2	4	4534	4551	25775	25776	TRIB2_GAGATCGCGGAACAAAACCC	TRIB2_GCTTCGCTCAAAGAACACAT	TRIB2_GATGCACGGCACGAAAAACG	TRIB2_GAAGACGCCTACATTCTGCG	2	1,725592907	1,215019361	0,400028239	0,846028849	0,843999692
PLXNA4	4	2155	4552	24626	24646	PLXNA4_ACATGATGTAGAGTTGCTCG	PLXNA4_CCTGAATGCCGGAAGCAACG	PLXNA4_GCGGTATGGACTCTCCACGC	PLXNA4_TGTATACATCCAAGCTCGTG	2	1,725414154	1,355243109	0,400164429	0,844867707	0,843999692
C8orf88	4	2498	4554	48761	48762	C8orf88_AACACTCAGTGCATACAAAG	C8orf88_TACAATCTATTACTCACCTG	C8orf88_CAGCAGTCTCCAGTTAAGAA	C8orf88_GTTTAACAGTGTAAGACGAA	2	1,725056773	1,326006741	0,40043781	0,843999692	0,843999692
KIAA1407	4	1567	4564	58174	58175	KIAA1407_CTGAATCTTCCAGTCAGACA	KIAA1407_GAGATGAGACATAAGCAGGT	KIAA1407_GATTTACCTAGAAGTCCCTG	KIAA1407_TGCGGAGGGAGATAATTGAG	2	1,723272392	1,418225207	0,401884826	0,845604078	0,845604078
GSTM5	4	1259	4571	65413	65439	GSTM5_ACAGTCTGACCAGCTCCATG	GSTM5_GGAAAAGAAGTACACGCTGG	GSTM5_GCTTGCGGGCAATGTAGCGC	GSTM5_GTATTCCAGGAGCAAGCGGA	2	1,722025816	1,462449257	0,402925275	0,846349002	0,846349002
SEC16B	4	1640	4579	9628	9639	SEC16B_GGACCCACAGACCTACAGCT	SEC16B_TCTGGAGTTGACTATTACGA	SEC16B_AAGCAGGGCTGTCTTTACAA	SEC16B_CTGCGTCTTTCTAAAACCAG	2	1,720603663	1,407638872	0,404103917	0,847381172	0,84703651
YTHDF1	4	4581	4583	32063	32064	YTHDF1_CGCCGCGTTTCTGTTGCGTG	YTHDF1_TTGGCACCTGGGATAACAAG	YTHDF1_TAAGGAAATCCAATGGACGG	YTHDF1_AGTTTCAAAGCCGACCTCGT	2	1,719893585	1,210356254	0,404676715	0,847141578	0,84703651
GLB1L3	4	4585	4588	66840	72524	GLB1L3_CTATGATGCAGTGCTCACGG	GLB1L3_ATACATGCCGTATCTCCACA	GLB1L3_GTTGTCCTCAACAGTAACCG	GLB1L3_TAGGATAGGGCGTCCCACAG	2	1,719006922	1,209759662	0,405370681	0,847156017	0,84703651
NETO1	4	4597	4602	18375	18378	NETO1_TAATGATGTCATGCTACGCA	NETO1_GGTACATCCGAGCACCTCCA	NETO1_GGGCGGTTCCGAAGGAATTG	NETO1_GTAGATGCATTCCCGGTCAG	2	1,716529769	1,208062305	0,407468604	0,850099473	0,84703651
ZNF726	4	4603	4607	30142	30143	ZNF726_ATACATAAGAGGATGCACAT	ZNF726_CAGGGCAAAGCTTCTCAATG	ZNF726_TCGGACACCTTACTACACAT	ZNF726_CAAATGTCTTGAGCAAAATG	2	1,71564703	1,207392107	0,408188607	0,850163095	0,84703651
FAM111A	4	4604	4611	45163	45176	FAM111A_TGTGTTGAGAGAACAAATCG	FAM111A_AAGAGCCACAACTAATACCC	FAM111A_GCATGTAATAGATAGCATTG	FAM111A_GGGAAAATGTAATGACCACC	2	1,714941578	1,20700128	0,408790445	0,849980807	0,84703651
GPD1L	4	4568	4612	63803	63804	GPD1L_TCCTTGTAGGGCATAGACGA	GPD1L_AGCCTCGCTAAGATTTGACA	GPD1L_AAAGACCCACATCTTGACTG	GPD1L_GATTCTGTGAATGAACTGGT	2	1,714765318	1,208291377	0,40894466	0,848869976	0,84703651
NLRP12	4	4592	4613	73157	73158	NLRP12_GCAGCGCTTCAGACAGAACG	NLRP12_AGACCGCAATGCGCGCCTAG	NLRP12_CCAAGTCTTCAATTACGTGA	NLRP12_ATGTACTATATCCTGGACGA	2	1,714589099	1,207282946	0,409083854	0,847731751	0,84703651
FAM124A	4	1193	4617	9609	45251	FAM124A_CCACATAATCGCAGACCCAG	FAM124A_ACGGGCCGGATGGCCCAAAG	FAM124A_TCTACCAGCTGATTCTCCGG	FAM124A_GCTCGCCTATGTCCCTCACT	2	1,713884631	1,46949967	0,409672674	0,847527529	0,84703651
ELFN1	4	2840	4620	8147	47020	ELFN1_AAGCACTCATCATCGGCACA	ELFN1_CTACATGGAGGTTCGAACCG	ELFN1_GGTACGTGAGGTTGCCAAAG	ELFN1_TAGTAGCCGGAGTAGACGGG	2	1,71335671	1,295313825	0,4101223	0,84703651	0,84703651
SIRPB1	4	1345	4629	34853	34854	SIRPB1_ACTTAAACTCCACGTCGTCA	SIRPB1_CTGAAACAGTTGTTACCCGT	SIRPB1_CGTCATAGCACAGCGCAGAG	SIRPB1_TTGAGAGTGAACGTCCCCAC	2	1,711775153	1,443721263	0,41144314	0,848343465	0,847529099
FAM126B	4	406	4631	45260	45261	FAM126B_AGCCGAGACAGACAGAGTAA	FAM126B_GTTATGCAGCAACTTTACAC	FAM126B_TATGGTGCAACTTCTCACAG	FAM126B_TGAGCTCTATCGTAGCTCAG	2	1,711424143	1,695548658	0,411735548	0,847529099	0,847529099
MTCH1	4	1289	4637	13334	60947	MTCH1_TGGGACGGGAGGCCAAGTAC	MTCH1_TACCCCGAGTCACAGTAGAG	MTCH1_CTGCATCATCATCTCGTAGG	MTCH1_TGCCACGAAAAGAGCCTCAG	2	1,710372092	1,451768802	0,412637804	0,847970688	0,847970688
SIK3	4	2023	4645	34506	75030	SIK3_TGTGCTTCCATCAAATGGCA	SIK3_GCTGCTGAAAGATTGCACTG	SIK3_GCAGATTGATGAAAGAACCC	SIK3_GCACCAGTCAATATCCAGGT	2	1,708971627	1,359590996	0,413844485	0,849035359	0,848625284
RTCB	4	2594	4649	36779	36780	RTCB_GAATTAAGGAATGCCTGTCG	RTCB_CCTCCAAAGTGAGTTACCTG	RTCB_GAGGGTCAAGACTATCTGAA	RTCB_GTCGGGTTTGACATCAACTG	2	1,708272365	1,310272094	0,414461345	0,848888435	0,848625284
GSTK1	4	1632	4653	71832	75756	GSTK1_AGATATTCTGATACCGGCAC	GSTK1_TGCGGCCCAGCCTCATAACA	GSTK1_GCTCCAAGTTCACGGCGGTG	GSTK1_GCCATGTATAGTCCTTTGCG	2	1,707573749	1,402116093	0,415021124	0,848625284	0,848625284
HEPACAM	4	4593	4664	8572	69726	HEPACAM_TACATCATCTTGTCTACAGG	HEPACAM_GTCATCCTCCATGAGCACGC	HEPACAM_GCCTGATCCATGGCACCGTG	HEPACAM_CAGAGGTCATCGGCACCCTG	2	1,705655876	1,202778118	0,416659407	0,850564649	0,850564649
RNH1	4	32	4674	35005	35006	RNH1_GACAACTGCCGGGACCTGTG	RNH1_ACTGTGGCCTCACGGAAGCA	RNH1_CGCGGAGATGACTCACCACA	RNH1_GCAGGCCCGCATCCCCCAAG	2	1,703916566	2,240286407	0,418109426	0,852113922	0,852113922
GPC1	4	261	4681	63704	63716	GPC1_GAGCTGCGCCTGTACTACCG	GPC1_CTCATCACCGACAAGTTCTG	GPC1_ACCTGCTGAACGACTCGGAG	GPC1_TATTGCCGAAATGTGCTCAA	2	1,702701425	1,785888919	0,419182922	0,852891984	0,852651306
SHISA5	4	1529	4688	34638	34639	SHISA5_TACCCTGGACCAAGCTACCA	SHISA5_GTCGGCGGCACGTCTTGTAA	SHISA5_ACTTGGAGGCTGAGGATAAG	SHISA5_GGGTGGGCACGCTTACGACG	2	1,701488235	1,412333344	0,420299477	0,853754951	0,852651306
RNMTL1	4	4669	4689	35013	35014	RNMTL1_ACGAGAGAAACAACCGCTCG	RNMTL1_CTACGATAAAGCTTATCCCG	RNMTL1_AGGCTTGGGACCTTGACGCG	RNMTL1_TCCGACCTCGTAACGCCACA	2	1,701315081	1,197733469	0,420447684	0,852651306	0,852651306
ZNF696	4	145	4695	30809	30810	ZNF696_TCGGAGGGACGTCTGACTCG	ZNF696_GGGGAGAGGCTGTACGCGTG	ZNF696_CTTCATCCACAGCTCGCACG	ZNF696_AAGGGGCGGCCTTTCCCGTG	2	1,70027699	1,911321739	0,421331915	0,853041464	0,853041464
ADRB2	4	2578	4716	10795	69171	ADRB2_ATCCACTGCGATCACGCACA	ADRB2_CCCTTTCCTGCGTGACGTCG	ADRB2_GGGAACGTAGAAGGACACGA	ADRB2_CAGACGCTCGAACTTGGCAA	2	1,696654867	1,305665743	0,424460273	0,857966421	0,857268896
N4BP1	4	4719	4720	12849	16498	N4BP1_TTACACAGAATGCTGCCACA	N4BP1_AGAAAGAGAATGTTACCCCA	N4BP1_TTCCACTCCAAAGAAAACAC	N4BP1_TTCGGTTACTGATGCAAGGT	2	1,695966904	1,19320032	0,425034072	0,85772015	0,857268896
ZAP70	4	470	4723	71400	71403	ZAP70_GGCAAGTACTGCATTCCCGA	ZAP70_CCAACTCACATGAGTCAACG	ZAP70_GCCGGCGGCAAAGCGCACTG	ZAP70_CGAGCGCAAACTTTACTCTG	2	1,695451343	1,656324914	0,425505729	0,857268896	0,857268896
FOXP3	4	980	4732	66322	72594	FOXP3_ACCCAGGCATCATCCGACAA	FOXP3_CCTACTTAGGCACTGCCAGG	FOXP3_GAGGGTGCCACCATGACTAG	FOXP3_CCCACCCACAGGGATCAACG	2	1,693906772	1,500376508	0,426784511	0,85844258	0,85844258
NLRC4	4	4736	4737	14909	14974	NLRC4_ATTCGGAGCCTGGACCACTG	NLRC4_AGAAGTCAAATAAGTAATCG	NLRC4_TCGGACTTTCCATCGCCAAG	NLRC4_GATCAACTCCTGGATATACC	2	1,69305004	1,191115459	0,427560592	0,858602948	0,858602948
GPC4	4	683	4752	63729	71812	GPC4_AGAGTTGAAACGTTACTACG	GPC4_CGACGTCTTTACGTGTCCAA	GPC4_TTGCGAGGGACATCTCCGAA	GPC4_GCTTCACAGTCACGAGACCC	2	1,690485671	1,574509692	0,429868807	0,861834536	0,861834536
EMILIN1	4	709	4759	46883	46884	EMILIN1_GCCCCCCCAACTGCTCTAGT	EMILIN1_CACCTCAACAACCATCATGG	EMILIN1_CCTCCGCCCTCGCTACCGTG	EMILIN1_CTCTTGTAATCCCTCCAGCG	2	1,689291943	1,566023678	0,430924278	0,862548107	0,862548107
ZNF784	4	1316	4770	30008	30009	ZNF784_ATCTCGATGAGGTCACTCGG	ZNF784_AAGGCACAGTGGAAAGAACC	ZNF784_GCACTACAGCTTGCACACGG	ZNF784_CAGCGGCCGTTGCAGAACAG	2	1,687419896	1,436025309	0,432574576	0,864448059	0,863886408
ZNF195	4	210	4773	29787	29788	ZNF195_GAACCTGAGAACATTGACAC	ZNF195_AATGTGACAGCATCTTCAAG	ZNF195_TGAACATGAGCATGGTACTG	ZNF195_AAATGTGAAACATGGTACAA	2	1,686910144	1,824767906	0,432994161	0,863886408	0,863886408
ARHGEF10L	4	926	4778	14619	71602	ARHGEF10L_TGGAATCCCACTCAGCCACG	ARHGEF10L_AGAGAGGAACCTGCTCTACG	ARHGEF10L_TGAAGCAGGAGTATGAACTG	ARHGEF10L_GGACGGTGGCACCTATGACA	2	1,686061323	1,508295316	0,43371116	0,863918998	0,863918998
SLC12A4	4	1960	4800	34703	74980	SLC12A4_GTTCGTGAACCTCGCCTGTG	SLC12A4_GAAGAAACTCCATAGCTGGG	SLC12A4_TCATGATCTCTCGTTCACTG	SLC12A4_AGAGCTGGACATCCGCCCAA	2	1,682337834	1,35259274	0,437133928	0,869332472	0,868014071
FBXL15	4	1002	4807	46171	46172	FBXL15_CCGCAGCAGCCGGGCCAATG	FBXL15_CCTCTGCGCCAGGTACACGA	FBXL15_TCACGAATGGCTGTCAGACG	FBXL15_GGACCCGGTTCAGGACGTGT	2	1,681156939	1,489370721	0,438207423	0,870064014	0,868014071
ALS2CR11	4	898	4809	66578	67001	ALS2CR11_TGAAGAACTGGAAATAACAC	ALS2CR11_CGCTTATCATCATAACGTCT	ALS2CR11_CATGCACATTAAAGGGTCGG	ALS2CR11_TGGTGCAAGATTCATAAACA	2	1,680819881	1,512100415	0,438534879	0,869314318	0,868014071
ZNF782	4	2456	4813	30004	30005	ZNF782_AGCTGAATGTCTCTGTACAT	ZNF782_TGAATTCAGTAACTCACCTG	ZNF782_GCCTTGTAAATGTGACATTG	ZNF782_ACTCACAAAACTCTCACAGG	2	1,680146216	1,306863576	0,439123699	0,869084304	0,868014071
HIP1R	4	2195	4814	69956	70897	HIP1R_GAGCAGTTCGCAGTGTTGCG	HIP1R_AGTACCTGTGAAACTGCTCG	HIP1R_CATTCACCAGCTGTCCGTAG	HIP1R_GTCCAAACGTCTGATCGAAG	2	1,679977895	1,328882229	0,439286927	0,868014071	0,868014071
ZNF80	4	1299	4821	29978	29979	ZNF80_ACTACAACTCTTCCTTAACC	ZNF80_AAGACACTTTGGTTCGTGAG	ZNF80_TCTGCTGATGTCGAACAAGG	ZNF80_TCGACTTCGTTCGACCCATG	2	1,678800695	1,434391677	0,440357418	0,868737114	0,868737114
ACAD8	4	4827	4829	63121	63153	ACAD8_TCGAAGATCACAGCTCGTGT	ACAD8_GCTTCGGAAATGAGGAACAG	ACAD8_CAAGGCTTCAAAAATGACAG	ACAD8_TCAGTCCTCTCACGGCAATG	2	1,677457576	1,180013698	0,441552082	0,869702424	0,868770988
FUT8	4	1478	4832	65510	65511	FUT8_AATTGGCGCTATGCTACTGG	FUT8_ACAGCCAAGGGTAAATATGG	FUT8_GTCAGACGCACAGACAAAGT	FUT8_CTAAACTACAGGATACCAGA	2	1,676954524	1,406989658	0,442030749	0,86925664	0,868770988
RWDD1	4	1086	4835	36078	36107	RWDD1_AGCCTCAGACGTCACAGTAA	RWDD1_TTCACTGTATGTAAACTTGA	RWDD1_CAATTGTAACTGGAGTACCA	RWDD1_CCTTTATGAAATATTCTCCC	2	1,676451808	1,470262886	0,442488386	0,868770988	0,868770988
FAM169A	4	1105	4844	45416	45441	FAM169A_AAGAAGAACCTGAACAGAGA	FAM169A_GTTTCCACTCATACTCGAAG	FAM169A_CAACACCTTCAACTTCCCAA	FAM169A_TACTGCTATGACACAGGAAT	2	1,674945675	1,465907871	0,443820242	0,870000569	0,870000569
MYO3A	4	798	4850	17411	17413	MYO3A_CACCGTCGGAACACATCCGT	MYO3A_TCCCACTGTGTGGTCACTAG	MYO3A_GTTCCTTAAGTATTATCACG	MYO3A_TGCAGAAACATATCTAAGAG	2	1,673943261	1,533437041	0,444729508	0,87039918	0,870213412
GRM6	4	1772	4854	65097	65098	GRM6_CTCACCCATCTTGAGCCTGG	GRM6_CTTCGTTCAGATCTCCCGAG	GRM6_GCTCGGGGTCGGCGTTGACG	GRM6_GGAGAAGAAGTCATAGCGTG	2	1,673275727	1,368315588	0,445340359	0,870213412	0,870213412
EGR1	4	4862	4863	46736	46737	EGR1_ACGCCCTTACGCTTGCCCAG	EGR1_CGGCCAGTATAGGTGATGGG	EGR1_AAGGCCTTAATAGTAGACAG	EGR1_GAAAATGTCAGTGTTCGGCG	2	1,67177594	1,175922515	0,44679138	0,871667361	0,871667361
RNF175	4	2497	4883	7810	35126	RNF175_GCCTCTACTATGGAGTAATG	RNF175_TGGCGGTTTCTGTCTATGTG	RNF175_GATGACTCACATTGTAGGAT	RNF175_AGGATGTACAAGATGCACCG	2	1,668453765	1,297783373	0,449835621	0,876220096	0,875731951
AMFR	4	4885	4886	11954	67081	AMFR_CCTCAACCACGAAGGGACGT	AMFR_GCACAAGAACTATCTACGTG	AMFR_ACAGGGACAGGACTCGACCG	AMFR_TGTCTCTCACTCACTCGAAG	2	1,667956705	1,17319745	0,450295261	0,875731951	0,875731951
SKA1	4	2046	4913	34908	34909	SKA1_CATTACCTTGAGTGAATTGT	SKA1_ACCTTATCATTAAGAAACTG	SKA1_CTCTGGGTTACTGTTACTTG	SKA1_AATTTGATTATAGGTTAAGC	2	1,663497915	1,334600638	0,45453717	0,882589498	0,882589498
HIC1	4	1950	4921	70073	70074	HIC1_AAGAAACGCCTCAAGCGCCA	HIC1_CCTTCCGACCCATTTCGCGG	HIC1_CTGTACGTGTGCATTCCGTG	HIC1_CAGGTTGTCATGCACCACCA	2	1,662181866	1,343538027	0,455797927	0,88364598	0,88364598
ACIN1	4	4865	4932	61833	71394	ACIN1_TGAGGGACAAAAATCTAGGG	ACIN1_CCTGGTCAAGCGGCTCAAAG	ACIN1_GAGGAATTAGCACTGGCCAA	ACIN1_CGTACTCATGCCAACCCTCG	2	1,660376064	1,170115936	0,457506306	0,885565582	0,884773317
ZNF770	4	4915	4941	30156	30157	ZNF770_ACAAACCCAGAGAACATTTG	ZNF770_TAAATTGAGTGGACATCAAG	ZNF770_TGGGATCAGACTTAGAGCAC	ZNF770_ACTCCTAGCACGCTTAAGCT	2	1,65890182	1,16761371	0,458804114	0,886685694	0,884773317
FRYL	4	2908	4942	66265	66266	FRYL_GTTGTCCGAGGAACTAGCAA	FRYL_GAAGTGATGCGATAATACGG	FRYL_AGTTTGATTGGTGACCGACG	FRYL_ACTGACGGCTAGTCTCCTAG	2	1,658738194	1,263468689	0,45895933	0,885597581	0,884773317
FRRS1	4	1271	4944	66275	66276	FRRS1_CCTAGAAGCGCGTAATGCTG	FRRS1_ACCTACCATGAACCTTCAGA	FRRS1_TGAGAAGTATAAAATCTACT	FRRS1_TCCAGCCTTCCCATTTAACG	2	1,658411049	1,428685951	0,459249735	0,884773317	0,884773317
HHLA1	4	4950	4951	70106	70107	HHLA1_TGACAGCTGACAGACAGACG	HHLA1_CAGAACACCAGACAAGCCGC	HHLA1_ACAGAGGAGACCCTGAACAC	HHLA1_AAGCTCTGTCAGGTTAAGCG	2	1,657267166	1,165574399	0,460328237	0,885467576	0,884986496
ARHGAP29	4	1378	4954	44462	44529	ARHGAP29_GAACACTGACTCTATCGAGC	ARHGAP29_ACAATCCCTACATTTCGTGG	ARHGAP29_TCATTATAGACTTTAAAACA	ARHGAP29_CTTTAAGGGTAAGATCACAC	2	1,656777465	1,411245287	0,460795889	0,884986496	0,884986496
PTPRN2	4	4946	4959	9398	17803	PTPRN2_CAGGTAAGAGTCGAGACCCG	PTPRN2_TGCTTCAGGACGCCTCAGGT	PTPRN2_CTGATGCAAGGCGTGGACCA	PTPRN2_TGTCCAAAACGTGACCACTG	2	1,655962007	1,165060915	0,46157197	0,885098349	0,885098349
ANKRD33B	4	1973	4974	12085	71398	ANKRD33B_CATGGCGGCTTTCATCAGGG	ANKRD33B_CCTGCGGCGACATCCCACGG	ANKRD33B_CAAACTCTTCGTAGTCAGCG	ANKRD33B_GTAGCAGGCGACAATAAGGC	2	1,653520951	1,336862507	0,463954288	0,888285151	0,887489911
ADGRF4	4	716	4976	58640	58650	ADGRF4_GGAAAAAGACATCACCACAC	ADGRF4_TGATGCAGGCATAATCAAAG	ADGRF4_AAATGGTCTGGTGCTATCAG	ADGRF4_TGACTGCAACAAATCCGAGC	2	1,653196078	1,545902569	0,464258712	0,887489911	0,887489911
ERMARD	4	2180	4982	47648	47649	ERMARD_GAAAAACAATCAAATCCTCG	ERMARD_CATGCCATAAGACGTTACGC	ERMARD_AAGAGATCATTTAAGCCACG	ERMARD_TGGTCAAGTTCAAGTCACAC	2	1,652222303	1,316361849	0,465211039	0,887933763	0,887933763
RPS4Y2	4	723	5008	36491	75812	RPS4Y2_TTCCTGAGGAAGACTATCAG	RPS4Y2_CCGCCTGGTCTATAATACCA	RPS4Y2_TCACCTTGATGAGAGGATCT	RPS4Y2_GACAAAGGGAATTCCACACC	2	1,648017203	1,541260716	0,469374839	0,894496409	0,891464021
HACD1	4	5010	5011	64638	71677	HACD1_ATGGCGTCCAGCGACGAGGA	HACD1_TGGAAAACTTACCTCAAGCA	HACD1_ACGACATCGCCATGACCGCG	HACD1_GTTCAAGAATCTTTATGGTG	2	1,647533518	1,158638282	0,4698495	0,894019188	0,891464021
MRS2	4	4987	5014	61662	61663	MRS2_ACTCACCACAGTAAATACTG	MRS2_AGCAACGGGAGGACCCACAG	MRS2_GAAGTGAAAAGAGCAGTGCT	MRS2_TCCAAGGTCTCAAGGATCAG	2	1,647050145	1,159186048	0,470340184	0,893573878	0,891464021
ANKRD31	4	603	5015	46243	46267	ANKRD31_CATTGACCCACTAGACATAG	ANKRD31_AGATTGTACACAAATAGCAG	ANKRD31_TACATCACCAGAAAGCACCC	ANKRD31_GCACTTCATGAAGCTAGTGT	2	1,64688909	1,579075533	0,470505414	0,892512578	0,891464021
GNG7	4	4994	5016	64126	64127	GNG7_GCTACTGTGAGCAACATGCC	GNG7_AACAGCTACGCATAGAAGCC	GNG7_AGCCACTAACAACATAGCCC	GNG7_TCAAACACAGGTCTCCAAAG	2	1,64672807	1,158784248	0,470675651	0,891464021	0,891464021
ZNF628	4	2815	5022	30861	30890	ZNF628_TCGCGCAGACCTCCAACCTG	ZNF628_GGGACGACCACTTGAAGGTG	ZNF628_GGCGGGCAAGCGTTCCGCTG	ZNF628_GGCCGGTGTGCACGCTACGG	2	1,645762678	1,263215539	0,471675043	0,8919867	0,891484832
ZCCHC6	4	5024	5025	29630	29631	ZCCHC6_CATAAGCTGCACACTACCGT	ZCCHC6_CTAGGCTCACCATTAACCAA	ZCCHC6_TTGACTGTTGATCAGAAACG	ZCCHC6_TGAGTCTGTACTTTCAACGA	2	1,64528045	1,157033488	0,472132681	0,891484832	0,891484832
ANKRD20A4	4	1196	5034	12048	46153	ANKRD20A4_ACGCCCTGGACAAGCAGCAC	ANKRD20A4_ATAGTCAATGGACAAGGAGA	ANKRD20A4_CTTCAGAGGAAGAGCAACAA	ANKRD20A4_TACAATGAAAAATGACAACT	2	1,64383563	1,433955774	0,473566678	0,892825251	0,891780736
ZFYVE19	4	5032	5035	29564	29565	ZFYVE19_TAGTACGGCTGTAAGAATTG	ZFYVE19_GCCCTAAAGGATGAACGTCA	ZFYVE19_CAGGGAGCACTAATTCCAAG	ZFYVE19_AGTCTGCAAGCAATGCCATG	2	1,643675266	1,155958374	0,473735914	0,891780736	0,891780736
ERICH6B	4	40	5050	10259	47663	ERICH6B_CTTTCCAGTAGCTTAGTTAG	ERICH6B_CAACGGGACAGTCAAGAAGG	ERICH6B_TTGAGGAGGTAGATTATCTG	ERICH6B_TGGTGCTACGACAGAACTGC	2	1,641273943	2,160578299	0,476106216	0,89487647	0,894397691
ANXA7	4	5051	5053	48364	48368	ANXA7_AGGAACAAAATACCTGACTA	ANXA7_ATTTAAGACCTCCTATGGCA	ANXA7_CTCCAGGCATCGTAATACGT	ANXA7_TACCCACAAGTGCCAAGTAG	2	1,640794604	1,153873031	0,476576872	0,894397691	0,894397691
NGB	4	981	5081	14361	73106	NGB_CCCTCACCTGGCAAACAGGA	NGB_GTGGTCCAGGAACTCAGGCG	NGB_TGATGCTGCAGTGACCAATG	NGB_GAGGAGTACCTTGCCAGCCT	2	1,636335563	1,47137807	0,481116195	0,901544481	0,899836265
MID1IP1	4	1158	5085	11929	73168	MID1IP1_CATTGGCGCTTCCCGAGTCG	MID1IP1_TGGACTTGAGAAGCACGTAG	MID1IP1_CAACATCGTTGTCTAACCCG	MID1IP1_ATCCGCAACGACATCGAGTG	2	1,635700728	1,436570723	0,48175909	0,9013793	0,899836265
PSORS1C1	4	2026	5087	15111	15118	PSORS1C1_CAGAAAAGGAAGGACACAGG	PSORS1C1_CTGATGCAAACAGCTCTGGG	PSORS1C1_CCTCCAAGCAATGATATCCA	PSORS1C1_TAACACAGATCCCAGCTCCG	2	1,635383513	1,322501422	0,482080538	0,900614096	0,899836265
SERPINA4	4	492	5089	10507	33156	SERPINA4_TCCATCCGTAGCACCGAGCA	SERPINA4_GGCCGCCGAGATGCTCAGCG	SERPINA4_CATGGGCTGGAAACACGCGT	SERPINA4_GCCCACAGTGTCGTAGAAGT	2	1,635066433	1,616387514	0,482393975	0,899836265	0,899836265
SERPINB12	4	5103	5105	32984	32985	SERPINB12_CAACACTTTCAATCGTCGTG	SERPINB12_ACCCAAGCGTACCATACCAA	SERPINB12_CAGAATTGGCTTCATAGAGG	SERPINB12_CTTTGACCATGAAAACACGG	2	1,632534639	1,147993634	0,484946531	0,903231227	0,903231227
MIEF2	4	5092	5111	14834	60692	MIEF2_CACCTGGGGCAGACGACGAG	MIEF2_TTGACAGGGCCACTAGCCCG	MIEF2_AGCTTGAGTTCTGCCCCCGT	MIEF2_GCCTGCAGCCCGTCGTAGAG	2	1,63158743	1,147888173	0,485957939	0,903749833	0,903339133
PTBP2	4	5123	5124	15134	15212	PTBP2_CACTGCACTCTCGCTAACTG	PTBP2_TCATATTCGAAAATTACCTG	PTBP2_ATTGGTTGGTTACGAAGATG	PTBP2_TGGTGGCAATACAGTCCTGT	2	1,629539268	1,145829218	0,488110939	0,906386728	0,903339133
FGF11	4	1054	5126	45715	70693	FGF11_TTCCGTCGGGATTCGCCTGG	FGF11_ACCATCCAGAGCGCCAAGCT	FGF11_CAAAGGGACTTGGTGCCGCG	FGF11_TGAGGGACTGCTCTACAGTT	2	1,629224666	1,452867338	0,488446406	0,905645742	0,903339133
GNL1	4	2398	5127	64139	64140	GNL1_AAAGTATCGGGTATGGCCCG	GNL1_GACATCTCATAGCTCCAAGG	GNL1_ACCACTACTAGGGTCCTGTG	GNL1_GGCTACGACCCAAATCGGTG	2	1,629067415	1,286003267	0,48859261	0,904556588	0,903339133
FGF1	4	644	5132	45679	72268	FGF1_TTCCTGAGGATCCTTCCGGA	FGF1_TGAGCCGTATAAAAGCCCGT	FGF1_AGAAGTTTAATCTGCCTCCA	FGF1_CTCCTCTACTGTAGCAACGG	2	1,628281656	1,555839825	0,489440791	0,904768359	0,903339133
GYPC	4	4993	5135	10602	71702	GYPC_TGTTCACAGAGCCTGATCCG	GYPC_ACGACAATGTCCATTATGGT	GYPC_AATGGTGGTAGTATGCATTG	GYPC_GAAGCCCCAACAGCACGGCG	2	1,627810599	1,149359881	0,489948498	0,904351045	0,903339133
MID1	4	35	5141	60649	60651	MID1_GAGATACTCACTAACGACGT	MID1_GAATTGGCTCAATCAGACGA	MID1_CCTTGTGTAAACTGGTTGGG	MID1_GTGTGATACTAGGATGCGGT	2	1,626869378	2,182329358	0,490867779	0,90469353	0,903339133
NGEF	4	1151	5145	15043	75403	NGEF_GGTGGTGAAGGCATGCAACG	NGEF_CAGGGGATATTCAAGGTCAG	NGEF_GTAGGTCTGATTGCTGACGT	NGEF_GCTTGAGATCCTACAGCCCG	2	1,626242558	1,433097685	0,491496655	0,90450056	0,903339133
RAMP2	4	1075	5148	16665	71860	RAMP2_GCCGCCCGACTCGGGTCCTA	RAMP2_AGCTGTCCTGAATCCCCACG	RAMP2_GTGCTCCAGGCAATCTCGCA	RAMP2_GGCACACCAGGGTCAGAAGG	2	1,62577279	1,447038969	0,492007366	0,904091032	0,903339133
SERPINE1	4	1176	5150	32952	32953	SERPINE1_CCGGAGCACGGTCAAGCAAG	SERPINE1_CAGACGCGATCTTCGTCCAG	SERPINE1_AGGGTGAGAAAACCACGTTG	SERPINE1_GCTGAGTTCACCACGCCCGA	2	1,625459776	1,428256644	0,492330817	0,903339133	0,903339133
EPB41L1	4	5181	5182	48094	48095	EPB41L1_GTTCCCAGTCTCGATCCCGG	EPB41L1_GCTCCAAGTTCCGGTACAGT	EPB41L1_ATCCATCCCAGCAGGACACG	EPB41L1_GGGTCTGGTTAGGGGCGAAG	2	1,620469388	1,139379674	0,497693287	0,91182143	0,907725262
SH3BGRL3	4	744	5183	33275	33276	SH3BGRL3_GAGGGATGAGATGCGAGCCT	SH3BGRL3_CGGGCGCGCACTTACTTCGC	SH3BGRL3_CCTGCGCGTCTACAGCACGT	SH3BGRL3_GCGCATCCAATACCAGCTAG	2	1,620313977	1,521372486	0,49783949	0,910736041	0,907725262
PRX	4	1680	5186	15645	15660	PRX_GGTCAGCGGCATCAACGTAG	PRX_GAAGTTCTCGAAGAACACTC	PRX_GGAGTTGGTGGAAATTATCG	PRX_GAAGGAGACTTTGTAAGGCT	2	1,619847939	1,352376751	0,498316154	0,910257509	0,907725262
EP300	4	1626	5188	48079	48080	EP300_CTGTAATAAGTGGCATCACG	EP300_GTGGCACGAAGATATTACTC	EP300_ATGGTGAACCATAAGGATTG	EP300_GGTACGACTAGGTACAGGCG	2	1,61953741	1,358845482	0,498646615	0,909513722	0,907725262
ADAD1	4	93	5194	56186	56199	ADAD1_AACTGGTGCAAGGCTGACAC	ADAD1_TCAAATGCAGATATAGAATG	ADAD1_AGGTGAATACAATTACAGCC	ADAD1_CGATAACTACACCCACAGGA	2	1,618606599	1,966485222	0,499627982	0,909957609	0,907725262
APBB2	4	596	5195	10902	47138	APBB2_GCTGCGAGTGCAGCACGCTG	APBB2_ACTGGGGTCCGGGTTAACAG	APBB2_AGAACCGAGGCAATCACCAT	APBB2_TGCACTAACTAACATCCAGG	2	1,618451578	1,567332176	0,499779192	0,908890478	0,907725262
SEMA5B	4	1160	5197	33792	33793	SEMA5B_ACCTGAGAAGTCGATGACCG	SEMA5B_CCTTAGCAAGCACCCCACCG	SEMA5B_GCAACGTTGCAGCACACTCG	SEMA5B_GCGTGTGCAAGAATGACGTG	2	1,618141631	1,427433767	0,500088623	0,908113804	0,907725262
ZNF543	4	1202	5204	30699	30700	ZNF543_AAAATGAGTTCTGAACGTGA	ZNF543_GCCACGTGAGGTATGACCGG	ZNF543_CCAGAGAACCTTGTATCAGG	ZNF543_AAGGCCAGGTGAGAAAAGGT	2	1,617057837	1,419532182	0,501264261	0,90891005	0,907725262
ZBTB8A	4	978	5208	32253	32254	ZBTB8A_CCTTGGCCAAGCATGAACCA	ZBTB8A_AGATAACTGTAAAAGTGTCA	ZBTB8A_GGGCACTTGAATCGCATCCG	ZBTB8A_AATGTATTATTCGCTAGTAG	2	1,616439235	1,462069084	0,501959229	0,908833671	0,907725262
MFSD3	4	1798	5212	60477	60478	MFSD3_CCAAGGTTCTGTACGCTCCG	MFSD3_CAGCAGCAACCCCGCCACAG	MFSD3_CCATTCCACAGTCCCAACTC	MFSD3_GGGACGTGCTAGCCGTGCCG	2	1,615821149	1,33665219	0,502679232	0,908802776	0,907725262
SEMA4F	4	2105	5213	33785	33786	SEMA4F_CTGTCCGAATGTCTTGTGGT	SEMA4F_CTCCACCGAGCAGTGCGGAT	SEMA4F_ACGAGCGCATTAAAGTCCCA	SEMA4F_GCACTTCGGATCAAAAGCGA	2	1,615666708	1,305028646	0,502819427	0,907725262	0,907725262
HDGFRP3	4	2126	5225	8401	69839	HDGFRP3_CAGAGCTCTTCAGAAACTGA	HDGFRP3_AAACGGAAAGGATTTAACGA	HDGFRP3_AGTAAAGTTTACTGGCTACC	HDGFRP3_TAGATTGATGAACTCCCAGA	2	1,613815916	1,302131732	0,504722078	0,909827956	0,909827956
SHB	4	5066	5236	34656	34657	SHB_TGCCGCCTGGACTACTGCGG	SHB_AAAGGGATCTGAGTAGTCAT	SHB_GACACCCCTTACGAACCTGA	SHB_TGGAGCCCTATGAGGCACAG	2	1,612123404	1,139030416	0,506550625	0,911791125	0,911791125
FCHO1	4	460	5248	45772	46092	FCHO1_ATGTGCACATAGAACTTGCG	FCHO1_TCAGCGATGAAACGTTTGCG	FCHO1_CTCGTCGCCCGAAAACGTGG	FCHO1_CATCGAGGAGACCTACTCGA	2	1,610281423	1,618324223	0,508632525	0,914203941	0,912691121
FABP1	4	611	5255	45297	72379	FABP1_GTGTCGGAAATCGTGCAGAA	FABP1_CAGAAGGGGAAGGATATCAA	FABP1_TCCAAAACGAATTCACGGTG	FABP1_TCAAGTTCACCATCACCGCT	2	1,609209044	1,557442285	0,509775117	0,914923899	0,912691121
NAA60	4	5220	5262	16329	16333	NAA60_AGCTACTATCATTCCCACAA	NAA60_TATCACGATACCATGAGTCT	NAA60_GCAGGTAAATGGCTTTGCAG	NAA60_GTCGCGTACATCCTAAGTCT	2	1,608138214	1,131942263	0,51092572	0,915656122	0,912691121
GLT1D1	4	2640	5263	66727	66728	GLT1D1_GGTGGTGAAGAATTGCTTCG	GLT1D1_TGAGGTTTGCAATCTCAGAT	GLT1D1_GCGGCCACACACCGGCAACG	GLT1D1_TCCAATCAATCGTACCCCAG	2	1,607985365	1,256717537	0,511109976	0,914656895	0,912691121
MKLN1	4	2210	5264	12005	60534	MKLN1_CACATGGATGTTACTAAGTG	MKLN1_TTGTCTCAACTGGTATAGCA	MKLN1_AACAGGAATATAAGCCACGA	MKLN1_TGTGCATTGATATTCAACGG	2	1,607832547	1,291462307	0,511291229	0,913655196	0,912691121
ERC1	4	1028	5269	48242	48243	ERC1_ATGCCATACTCACAGGAGGG	ERC1_TTCGAAAGAGGCTCAATGGG	ERC1_TCACATCCAACATGTCCTTG	ERC1_ACTTAGATACATAGGGCCAG	2	1,60706893	1,44698858	0,512085335	0,913749954	0,912691121
NIP7	4	1654	5270	15495	15513	NIP7_AAACCTTGGCATAAGGTGCA	NIP7_GCTGGCCGCCAATATTTCCG	NIP7_TGACGTGCAACCGAAACTTG	NIP7_CCAGACCAGATTTCAACACA	2	1,606916301	1,349071301	0,512259578	0,91273997	0,912691121
SFTA2	4	5274	5275	33384	33385	SFTA2_TGCCAAGGAGGGTCAAGAGG	SFTA2_TTCCATGTGAGCTGCCAAGG	SFTA2_TTCAGTTGCAAAGTCATACC	SFTA2_CTTGGCAGCTCACATGGAAC	2	1,606153628	1,129209278	0,513059692	0,912846465	0,912691121
RAET1E	4	590	5279	18614	18623	RAET1E_TCATGTTCATTGCGTCAAAG	RAET1E_AAGACCTGCGCTTCACACCA	RAET1E_TCTGGGGTTTGATGTCACAA	RAET1E_TGTTGTCACTGTTGTACTGA	2	1,605544054	1,563024005	0,513712602	0,912691121	0,912691121
GNA13	4	5287	5288	64234	64260	GNA13_AGAGCATTATGGGCAGACAG	GNA13_ATCTACAGCAACGTGATCAA	GNA13_AGAGATCAGAAAGGAAACGT	GNA13_AGATGATGTCGTTTGATACC	2	1,604174346	1,127804055	0,5152908	0,914177779	0,91279655
ZCCHC13	4	556	5292	32276	75372	ZCCHC13_ACAGGTGTAAGATAGGGTGG	ZCCHC13_ACAGTTCTTAGCATTACGAC	ZCCHC13_GAAACATCTGCTACAACTGT	ZCCHC13_CAGATGTCCTAGTCTGCCGC	2	1,603566399	1,574631842	0,515952722	0,914036934	0,91279655
ZCCHC24	4	5166	5294	12644	29623	ZCCHC24_TTGAGATAGCTGGAGTGCAG	ZCCHC24_CAACAAAGGACACTACATCA	ZCCHC24_ATGTTGTTGAGGGAGCCATA	ZCCHC24_AGGCTCGCAAGCCCAGCAAG	2	1,603262613	1,131268768	0,516290192	0,913322535	0,91279655
EREG	4	5297	5300	48291	48292	EREG_AGGTGTGAAGTGGGTTATAC	EREG_ATTGACACTTGAGCCACACG	EREG_AGTTATCACTGGACTCTCCT	EREG_ATGGAATCACAGTTGTACTG	2	1,602352002	1,126574114	0,517346664	0,913880282	0,91279655
EYA1	4	1241	5309	47759	47760	EYA1_GAAATTGTTTAAAGACCCGT	EYA1_CCTACGCCAACAGATATGGG	EYA1_GATTCTGATCGATTGCGTCG	EYA1_GGGCAAACACAGTTTACCAC	2	1,600988184	1,404901464	0,518911844	0,915333768	0,91279655
NBEAL2	4	5290	5311	18628	18632	NBEAL2_CAGCATGTGCAATCTCACGT	NBEAL2_ACGGACAGCCAGATGTAGTG	NBEAL2_AGACGTAACAGCAGTATGGG	NBEAL2_CTCACACCTACCGAGGCGCA	2	1,600685454	1,125963896	0,519261331	0,914641745	0,91279655
AP1S1	4	1033	5313	46897	71238	AP1S1_GATGTCCAGCTCGCACACCT	AP1S1_AAAATGGTACCTGGCCACTT	AP1S1_GGAGCTGATCCACCGATACG	AP1S1_TCAGCCGGCAGGGAAAACTG	2	1,600382849	1,44263513	0,519606812	0,91394465	0,91279655
EZH1	4	5315	5317	47770	72362	EZH1_ACCATTCTCAGGGAACATTG	EZH1_AGCGCCGGCAAAAAAGTGTG	EZH1_CACTAATCAGAACGGATCCA	EZH1_CCCACCTCAACTCTGCGTAG	2	1,599778008	1,124715312	0,520291766	0,913845795	0,91279655
SGK3	4	1098	5321	33194	33195	SGK3_TGTCCCACAAAATGTGGTAG	SGK3_ATTCCATCAAAATAGTATAC	SGK3_ACCTCACAGAACATCAACCT	SGK3_TTATAAAGTTCTGGTTTCAG	2	1,599173662	1,429341305	0,52099074	0,91377181	0,91279655
EPN1	4	601	5322	48442	48443	EPN1_CCCACCCCAAGGGTCAACTG	EPN1_GGAGGAGCGGATCCGTCGCG	EPN1_GAGGTACTCCATCAGCGTCA	EPN1_GGTCGGCAATCTCTGACATG	2	1,599022653	1,555846555	0,521174997	0,91279655	0,91279655
MFSD9	4	1615	5329	11001	60321	MFSD9_AGCACATGGGTCTTTCGCAA	MFSD9_TGAGATAGCCACCGACCACG	MFSD9_GAGTTGCAAAATGCCATAGG	MFSD9_GCCAACACTACTTCGACCCA	2	1,597966451	1,349438235	0,522371664	0,913594697	0,912952991
MSC	4	5325	5331	61557	61558	MSC_CAAGAGGAAGCGGCCCCGTG	MSC_CTCGCCCAGTGACAACTCGT	MSC_CAAGCAGTCGCAGCGGAACG	MSC_CGTAGCTGCGCTCTACGCCG	2	1,597664956	1,123342211	0,522745184	0,912952991	0,912952991
ZNF550	4	189	5352	30652	30653	ZNF550_CTGCACAGGTAGCATGTGAG	ZNF550_AGATGATGGTCTGCACTCCA	ZNF550_GCCCGCTCAGATAAGACTGG	ZNF550_AAGACGCCTTGATTCATGCA	2	1,594506662	1,801265474	0,526374239	0,917990717	0,916823982
NFE2	4	387	5354	71054	73204	NFE2_AGGGCTAAGGGGTCTTGGAG	NFE2_AAGTTGACAATCTTGTCCGT	NFE2_ATGTTGCCATAGGAGTATGG	NFE2_GTGAGTAGGGGTACTCCACT	2	1,594206575	1,647184641	0,52669068	0,91724521	0,916823982
MGAT1	4	1778	5357	60337	73118	MGAT1_AAAGTACTCGAAGAAGTCCG	MGAT1_AGTCCTGGCTAACGATGATG	MGAT1_GATGCCCTGTCGAGCCAGCG	MGAT1_CCCTCAGTCAGCGCTCTCGA	2	1,593756673	1,32787439	0,527192379	0,916823982	0,916823982
ANKRD54	4	5094	5364	45463	45465	ANKRD54_GTCATCACCACACTGCTACG	ANKRD54_GAGCCGCTGACTGACGCTGA	ANKRD54_GCTGCAAGATACCCGCTGGC	ANKRD54_AGGACGTGCAAGTAGCGCAG	2	1,592707967	1,12838143	0,528352996	0,917548231	0,917548231
FAM53A	4	5370	5373	9794	72417	FAM53A_GTCGACCACACAGCACTCCT	FAM53A_GCAATGCCGCTTGGTCGGTG	FAM53A_CTCACACCATGGGTCTTCAG	FAM53A_GACTCCGCGGAACACCAGAG	2	1,591361817	1,118775653	0,529955228	0,919036281	0,918928195
SLC22A4	4	174	5377	33940	33941	SLC22A4_GCAACAACAGTGTCCCGCTG	SLC22A4_CAGAGCAAAGTAACCCACTG	SLC22A4_ACATACCATTGAAGCCATTG	SLC22A4_GGCACCCACCTCGGTCACGA	2	1,590764315	1,817222441	0,530638179	0,918928195	0,918928195
DSTN	4	5386	5387	42285	42286	DSTN_AAGTGCATCATTGTAGAAGA	DSTN_ATGCTTGAAAGGATCAGTTA	DSTN_AGAAATCAAGAAAAGAAAGA	DSTN_ATTCCCACAAAATGCTTGAA	2	1,589272673	1,117231726	0,532360578	0,920617943	0,919180802
FAM53B	4	2809	5389	14398	45130	FAM53B_GGGAGGACAGTATTCCACAA	FAM53B_GGACAGCTCACTATGGCACC	FAM53B_ACGCCAAAGAAGATGAGTCA	FAM53B_CCGGCAACTGGACATCTCAT	2	1,588974706	1,235231797	0,532693041	0,919902689	0,919180802
HMG20B	4	5383	5391	75348	75740	HMG20B_GAGTTCTTGGACCAAAACAA	HMG20B_AAGAAACGCGGCTGGCCCAA	HMG20B_ACGTGCGCTTCCTGAACGAG	HMG20B_GTGACTGTCAAGCAAGAGCG	2	1,58867686	1,1170273	0,533020498	0,919180802	0,919180802
NDC1	4	1156	5397	11164	18929	NDC1_TGTGCTGCAGTGATAACCCA	NDC1_CATTACACTAGAGCCAAATG	NDC1_ATAAATACTGTGGTGCAGAT	NDC1_AGTGTCTTCATCTTACCCAG	2	1,587784042	1,412970436	0,534095996	0,91974911	0,919471401
SAMD4B	4	5403	5405	36338	36339	SAMD4B_AGCATTGCTCTCGATTGAGT	SAMD4B_CCTTGACGTGAATGGTAGGA	SAMD4B_CCAATACTGTTGATGGCTGG	SAMD4B_TTATCACAGAACGTCACCAA	2	1,586595297	1,115364607	0,535487935	0,920860005	0,919471401
ABHD14A	4	408	5406	62958	62960	ABHD14A_CTGGCAGCCCCACATACAGT	ABHD14A_TCCCACTCAACCAGGCACAC	ABHD14A_AGGCCTTTAACTCTCACACG	ABHD14A_GGAGGTACAGAATGCCGTGT	2	1,586446839	1,632010077	0,53567119	0,919892169	0,919471401
ZSWIM7	4	1439	5409	30323	30324	ZSWIM7_AGCACTGAGAATGCAAATGC	ZSWIM7_CTGTCGATCAACTAGGTCCA	ZSWIM7_TACGATAACAGATATTCATC	ZSWIM7_TAATCTCATCACCCAGTGGA	2	1,586001643	1,366981204	0,536171887	0,919471401	0,919471401
S100A9	4	5393	5419	35954	35955	S100A9_GGTCATAGAACACATCATGG	S100A9_CCCAGACACCCTGAACCAGG	S100A9_CTTCACAGAGTATTGGTGGA	S100A9_GAAGGAGAATAAGAATGAAA	2	1,584519595	1,114637332	0,537924329	0,921195413	0,920244839
ZNF287	4	2630	5420	28974	28975	ZNF287_CATATTGGAAGAACCATGGA	ZNF287_ACTACGATGATAGACTAGAG	ZNF287_CCTTTCCCAAGATACCCCAG	ZNF287_GAGACCTGAGATTCACTCAA	2	1,584371554	1,245646456	0,538115595	0,920244839	0,920244839
PRM3	4	2117	5435	9054	16248	PRM3_AGGATTCGTGGCCCCGGCCA	PRM3_GAAGTTATCCTGACTCACAC	PRM3_CTCCTTGTCATCAGCGGGCG	PRM3_CGCTGTGCCAAGCTCAACAC	2	1,582154503	1,287143336	0,540721225	0,923420042	0,922548348
MXD1	4	2748	5437	61056	61058	MXD1_ACAGAGATGCCTTAAAACGG	MXD1_GGGCATTGAGAGGATCCGGA	MXD1_AGGCGGCCGACTATCTGGAG	MXD1_CGACTTGATTCGGGTCCAAG	2	1,5818594	1,235902182	0,541066706	0,922732017	0,922548348
AIP	4	1112	5449	10973	69415	AIP_CAAGAGTCTCCGCAACATCG	AIP_ACGCTGCACAGTGACGACGA	AIP_CAAAAACGTGTGATACAGGA	AIP_CGTGTGCACCATGCGAGAAG	2	1,58009126	1,417169942	0,543143599	0,924994555	0,922548348
WT1	4	208	5457	32709	76111	WT1_CGCTCTCGTACCCTGTGCTG	WT1_TGTTTGATGAAGGAGTGAGG	WT1_ACGTCGGAGCCCATTTGCTG	WT1_CTTACCCTGATTGCGAATAG	2	1,578914855	1,77283115	0,544568584	0,926142157	0,922548348
ABHD17B	4	3	5461	62924	71476	ABHD17B_TATAGGGACAGTACCGTCTG	ABHD17B_TTCATGACTAGAACCAGTAA	ABHD17B_CTTGGCTTGCTCTTAGGACA	ABHD17B_GAGTAAAGTGTATTTCGCAT	2	1,578327357	2,691258962	0,545294595	0,926099499	0,922548348
PRDM5	4	857	5463	22866	72116	PRDM5_GAACGGTCTCTCCTCAGAGT	PRDM5_ATGAACGAAGCGAAGCCAGT	PRDM5_TGAAGATATAGAAACAGACA	PRDM5_TTCTAGAAGACAATCAACAG	2	1,578033784	1,470501654	0,545624054	0,9253844	0,922548348
SLC22A3	4	1301	5464	9279	33937	SLC22A3_CCTTGGTGTTGGCGTCACTG	SLC22A3_ACCCAAGCCATCCTGAACCT	SLC22A3_TAGTAGGTTCGAAACAAAGG	SLC22A3_TTCCGAGTAATCAGCCAACG	2	1,577887042	1,383618117	0,545802303	0,924415164	0,922548348
RHCE	4	5434	5467	35438	35439	RHCE_CAGACTACCACATGAACCTG	RHCE_CTATGCTCTAGCAGTCAGTG	RHCE_CACCGACATAGCACTCATGG	RHCE_GCTGTGTCTCCGGAAATTTG	2	1,577446989	1,109832467	0,546297993	0,923985495	0,922548348
MYH7B	4	2784	5468	17119	17128	MYH7B_GCCTCGCTTCGACTTACTGG	MYH7B_CAAGCTCTACGACAACCACG	MYH7B_ATTTCTGGCAACAAAGACGG	MYH7B_CGTTCCCTACACGCACCCGG	2	1,577300364	1,231114732	0,54646122	0,922995459	0,922548348
RDM1	4	764	5473	17592	17593	RDM1_ACATGCAAAGCCTCGGCCGT	RDM1_TTAATGACGGCATAGAAACC	RDM1_GAGCCCAAAAGGCATGCGAC	RDM1_GTGTTCCAAAAGGATCATCA	2	1,576567674	1,493911266	0,547347455	0,92322765	0,922548348
GCSAM	4	431	5475	67310	67311	GCSAM_AGAACACTCAAGAGATGCCT	GCSAM_ATCATCGGGTTCTCTGTACA	GCSAM_GGGATCACCATATCGCTGAA	GCSAM_TGTTGACCAGACCTACTCAG	2	1,576274802	1,615212599	0,547692936	0,922548348	0,922548348
ZNF256	4	2751	5490	29155	29183	ZNF256_CTAACCTGTGACACCCGCTG	ZNF256_TCAGAAACTGTATACAGACG	ZNF256_GCTGTCACCTCATTAAACAC	ZNF256_GAACTCTCAAATGATCACTG	2	1,574081975	1,231803059	0,550254505	0,925598641	0,925197202
PRKD1	4	571	5493	15057	15085	PRKD1_AGATCCAGACCCAGACCACG	PRKD1_CAATGGAGCAAGCCATCTCG	PRKD1_CATTAATGGTCACTTCGCCA	PRKD1_TGGTAATTCAGACCACACCC	2	1,573644193	1,554018864	0,550766217	0,925197202	0,925197202
ZNF93	4	5516	5518	30356	30357	ZNF93_CTTATGTCTAGTTAGGACTG	ZNF93_GCCACATTCTTCACAAACGT	ZNF93_TCTGGGTAGTTGTACTACAC	ZNF93_TTCACTCACACCTACCTGAG	2	1,570006122	1,103612462	0,555167348	0,931321551	0,928795244
EBPL	4	569	5519	9165	47148	EBPL_CAATGCCAGAGACCCATCCA	EBPL_GGAAACGTTGCAAATTCCGA	EBPL_ATACAGCTCGCACACGCACA	EBPL_GCAGCCCGCCGCCAGCAGCG	2	1,569860974	1,552872002	0,555339588	0,930344717	0,928795244
ARMC6	4	1719	5525	52556	53819	ARMC6_TTGCGATTCAAACTGCTCCA	ARMC6_GGCAAGCGTGACGCACACAG	ARMC6_ACTGCAATGACCACCAGATG	ARMC6_CACACGGATGTCGTCATCGA	2	1,568990684	1,322304752	0,556369022	0,930804619	0,928795244
FAM210B	4	5522	5528	44878	44879	FAM210B_AGCCGGGCGTCTAGCCTGGG	FAM210B_TTGTACACAGGACCCCAGCC	FAM210B_GCAGGCATGTCCACACCACT	FAM210B_GTTGGCGTGTCATTGCACAT	2	1,568555926	1,102706404	0,556929803	0,930480281	0,928795244
PXN	4	111	5530	9965	18038	PXN_AGGGACGTGCTCATTACGGT	PXN_AGTCGCCAAAGGAGTCTGCG	PXN_TTGGCACTGGAGCCGTACAC	PXN_GAGAAGCCTAAGCGGAATGG	2	1,56826623	1,903048628	0,557277287	0,929800941	0,928795244
ZNF385D	4	2412	5534	29359	29360	ZNF385D_AATATCAACGACGACAACTG	ZNF385D_CACTATCAAAGCCTTTCCTA	ZNF385D_TACTTACCGCATTGAAATTG	ZNF385D_AGGACATGAGCTATTGCCAG	2	1,567687181	1,254172275	0,557994286	0,929739128	0,928795244
FAM83G	4	2342	5540	45021	45022	FAM83G_GGCTCACACTGTGTGACATG	FAM83G_ATGGAGCGGTCCGACTTCTG	FAM83G_CAAAACAGAATCTCAGAGTG	FAM83G_GCCCGGGTCGTACACCTCGA	2	1,566819463	1,259517918	0,55902372	0,930197364	0,928795244
HIST1H4L	4	67	5543	69274	69275	HIST1H4L_GTTCTGCGCGACAACATTCA	HIST1H4L_ATCCGACGCCTGGCACGGCG	HIST1H4L_TGTCGCGCAGAACTTTGCGG	HIST1H4L_CATCTCAGGCCTTATATACG	2	1,566385989	2,011357179	0,559520412	0,929769094	0,928795244
MPO	4	5524	5544	60090	60091	MPO_AGTAGGATAGGAGTTCCATG	MPO_TCATTGTAGGAACGGTACGT	MPO_AAGTAAGAGGGTGTGCATGG	MPO_GTTGACGCCAGTGACGAAGG	2	1,566241555	1,101488956	0,559687645	0,928795244	0,928795244
MYL4	4	5552	5576	17098	17099	MYL4_CTTTACACTCTTGGGGTCAA	MYL4_CTGGGCAAGCCCAAGCCTGA	MYL4_TACATCCCCGCACTGGCCGT	MYL4_GCAGCACATTTCCCGCAACA	2	1,561634607	1,098344851	0,565313482	0,936870326	0,936870326
ME2	4	5509	5582	62843	62844	ME2_GTTCCCACATCAATACACAC	ME2_AGTATCAGGTATGCTCTCTG	ME2_GCCAATTGTATATACACCGA	ME2_GCTGAACCCAAGAACAAACA	2	1,560774019	1,09920786	0,566341914	0,937314873	0,936943908
ZNF416	4	955	5585	29403	29431	ZNF416_ACCTCAGGTCAGGACTCCAG	ZNF416_CAGCTGCAAAGAGTCCACCC	ZNF416_TCATAGTTAGCAATAGCTTG	ZNF416_GCAGGAACTATACTTGACTG	2	1,560344104	1,438990738	0,566877661	0,936943908	0,936943908
GPR176	4	1604	5591	63982	63983	GPR176_GTTGGTGACAGATTTGAACA	GPR176_GGGTCCCTATCAAGCACTTG	GPR176_CACAGTCTGGTAGACGACCA	GPR176_CTTCTTGATACTGATCCGAC	2	1,559485029	1,331585844	0,567897081	0,93737229	0,93737229
WNT7A	4	5598	5605	32727	32728	WNT7A_TGGCGAAGCCGATGCCGTAG	WNT7A_TAGCCCAGCTCCCGAAACTG	WNT7A_TGCGCCCAGAGCTACCACTG	WNT7A_GGCTGCGACAAAGAGAAGCA	2	1,557484433	1,09490091	0,570434615	0,94030198	0,939349892
HMCN1	4	5443	5606	69664	69665	HMCN1_TGTTTATCGTGGGTTCACAC	HMCN1_TGGTGGTTAATAACCCGGTG	HMCN1_AATGTTGAACTTCTAGACAG	HMCN1_ATAGTTACACCTACAATTAG	2	1,557341742	1,099503068	0,570618872	0,939349892	0,939349892
S1PR2	4	2410	5613	35940	35941	S1PR2_CACGCCTGCCAGTAGATCGG	S1PR2_CCACCACAATGGCGCAACAG	S1PR2_GCAGTAGATGCGCACGTACA	S1PR2_GGAACACTATAATTATACCA	2	1,556343685	1,248663058	0,571894649	0,940194803	0,940194803
PRICKLE3	4	1905	5642	22996	22997	PRICKLE3_CCCCTACGTCAACAGTCCTG	PRICKLE3_ACCTGGAACGCATCATGTGT	PRICKLE3_ATGTTGGCAAGGTCTACTGC	PRICKLE3_CAGAAGATTAGGCCTCGGCG	2	1,552223321	1,293235148	0,577079872	0,947456035	0,947456035
ARSG	4	148	5650	52925	52950	ARSG_CACAGGGTGATGGACCATCA	ARSG_TCCAGCCAAGCAGACGACCT	ARSG_AGGTAAGGGCACGTGCATGT	ARSG_TCTTATCACCCCAACTTCCG	2	1,551090743	1,832307375	0,57854992	0,948606451	0,948606451
R3HDM1	4	2823	5658	18769	18832	R3HDM1_TGGAGACTGAAGAACCACAG	R3HDM1_CCCTGCACCAGAGATATCAC	R3HDM1_CTGACAGTTGGATAGACGAC	R3HDM1_TGCCAACAGACTCCAAGACG	2	1,549959917	1,214768708	0,579955879	0,949648869	0,949648869
RXFP2	4	937	5665	36152	36153	RXFP2_CATACTTCTGATACTGCCCT	RXFP2_TAACAGCGTGGCCTTAACAC	RXFP2_ACTCACACCCAGTTGAGTTG	RXFP2_GGGCATACATATTCGGACAT	2	1,548971879	1,437281193	0,581217636	0,950452713	0,950452713
PROP1	4	517	5670	15733	15751	PROP1_GGACGGTCACTCACCCACCG	PROP1_CCTGGATTCGGGCCTCACTG	PROP1_AGAACCGCAGAGCTAAGCAA	PROP1_AGATCAAGGTTCTCCCCGCA	2	1,548266954	1,562439526	0,582111882	0,950654239	0,950654239
XIRP2	4	5678	5687	32782	32783	XIRP2_AGTATTGACCATATACAAGG	XIRP2_GTGATGTAAGAAGCTGTAGG	XIRP2_ATACTCTCAGTCAAACTATG	XIRP2_GAGATGTAAGAACAGCACGG	2	1,545875288	1,086751162	0,585129085	0,954317674	0,951270501
SLC29A4	4	53	5688	8721	74662	SLC29A4_TGGTATAGAAGAGCACGAAG	SLC29A4_GAGGCTCATGTCAAACACGA	SLC29A4_CGTCCCCGGCGACAACGTCG	SLC29A4_ACATGCGCTTTGATGTGCCG	2	1,545734846	2,051811668	0,585315344	0,953360396	0,951270501
RFX7	4	5679	5691	35585	35586	RFX7_ACAACGATACCAATAGGTTG	RFX7_CTGGATTCGGAATACCCTAG	RFX7_AGCTGAATCACTGATAACAA	RFX7_GAAGCGGGCTAATTCCAAGA	2	1,545313681	1,086441324	0,585824053	0,952930155	0,951270501
MUM1L1	4	2620	5692	61014	73068	MUM1L1_AAAGTATCAGACGAAAAGAG	MUM1L1_TCATAATGTAAAATGAAGCG	MUM1L1_TTGTGATTTATCATCATACA	MUM1L1_CTCATTAGGACTACAGTCAG	2	1,545173346	1,226786327	0,585993289	0,951949572	0,951270501
EFNB3	4	5683	5694	9149	47341	EFNB3_TACCAATGATGTAGTAATCG	EFNB3_ATGCCCATGGAAAGAGACCG	EFNB3_TGTACCCTCAGATCGGGGAC	EFNB3_GGAGGTGTGTGCCTAACCAG	2	1,544892758	1,086114795	0,586346781	0,951270501	0,951270501
DYSF	4	1502	5708	47225	47226	DYSF_GCTCCAGCGTACCGCCATCG	DYSF_TGTACTACACACACCGACGG	DYSF_GAACACCCTTAACCCCACCT	DYSF_GGGCAAGATCAAGCTACCCA	2	1,542931658	1,336689076	0,588927376	0,954201648	0,954201648
GPX6	4	872	5715	9688	63904	GPX6_CTGGGGACAAAGCCACTACC	GPX6_CCAGGTGGATTGCAACAAAG	GPX6_AGAACTGAATGCACTACAGG	GPX6_AGCTGCCAAGCCTCAATAGG	2	1,541953081	1,448822767	0,590181122	0,954978115	0,954978115
ZNF286A	4	416	5725	28970	28971	ZNF286A_AATTGGTTAGAGAATCAGCA	ZNF286A_GGTGTCGAATAAGCACTGAA	ZNF286A_GTTTAGTTAAATTAGCTCTG	ZNF286A_CAATAATAGACAGACTGACA	2	1,54055739	1,604917316	0,591958598	0,956598888	0,956598888
E2F7	4	769	5736	74641	75870	E2F7_GCAGAGGGCACATACACTAG	E2F7_GTTACAATGGACTCACAAGA	E2F7_ACAGACAGCAAGCGGAACCA	E2F7_GAACATTGGCTATGTCATAG	2	1,539025209	1,473766586	0,594044504	0,958713185	0,958713185
HIST3H2A	4	112	5743	8773	8993	HIST3H2A_GTGCACCGGTTGCTCCGCAA	HIST3H2A_GGCAACTATTCGGAGCGCGT	HIST3H2A_CACCGCGGCCAGATAGACCG	HIST3H2A_CCTGGAGCTTGCCGGCAACG	2	1,53805186	1,886002456	0,595307263	0,959495236	0,958845484
GDA	4	845	5745	67319	67320	GDA_ATGTGTGTATCAACCAGCCC	GDA_AATCGATCAAGGAAACTGAG	GDA_CAAGATACTTACGACAACTC	GDA_CTGAACGTATTCCATGAACG	2	1,537773999	1,453330399	0,595681785	0,958845484	0,958845484
HLA-DOA	4	1867	5767	69317	69318	HLA-DOA_CCAAACACAGCTGACCACAT	HLA-DOA_AACGGCCAAACTGTCACTGA	HLA-DOA_GGGAGCACGGTCACCCGTGG	HLA-DOA_AGGTGATATTGATCACAGGG	2	1,534724506	1,288529033	0,599739437	0,964118287	0,963488522
PRDM15	4	1427	5775	22790	22793	PRDM15_ACTCAGCTTCTCTAAACGCG	PRDM15_AGTGGCAGAGATCATTACCG	PRDM15_AAGCACAGCAGGAACGAGGT	PRDM15_CCTTGCCCTGCTTAACACAA	2	1,533618759	1,342503952	0,601189457	0,965190886	0,963488522
RMDN3	4	2264	5778	35728	35729	RMDN3_CAGTTACACAACAGCCAATG	RMDN3_TATACGCAGACTTCAGATCC	RMDN3_AGAACCAGAGAGTGGCTCGG	RMDN3_TCTGCAGTATGGAAGCCGGC	2	1,533204537	1,249380304	0,601714188	0,964777105	0,963488522
NOX4	4	5764	5784	13807	15293	NOX4_TGCAGCAAGATACCGAGATG	NOX4_ATGACTCATGACCGAAATGA	NOX4_GAGGTTAAGAACAGATGCTG	NOX4_TAATTCTGTAGGCGTGCATG	2	1,5323768	1,077529832	0,602823733	0,965300862	0,963488522
E2F4	4	1454	5793	47080	47081	E2F4_GATGTCCTCATGAGTGACGT	E2F4_GAGTGTGAGTGGTCCCATTG	E2F4_ACTAGACCAGCACAAGGTGT	E2F4_CAGTTTGTCAGCAATCTCCC	2	1,531136957	1,337427355	0,604486049	0,966707261	0,963488522
HMBS	4	5630	5804	69658	69659	HMBS_CAGCATACATGCATTCCTCA	HMBS_AAGATGAGAGTGATTCGCGT	HMBS_AGCGGGGAAACCTCAACACC	HMBS_ATCAAGAATCTTGTCCCCTG	2	1,52962446	1,080027502	0,606508867	0,968685794	0,963488522
FAM60A	4	788	5805	9740	45145	FAM60A_GATCTTACCCAAAACAGCTC	FAM60A_GTCAGTGAATCGAGAACTGG	FAM60A_TCTTCCAGGTGGTAGATGCA	FAM60A_GTAACAAGGAGATTGAGCTG	2	1,529487116	1,46386119	0,606708144	0,967750507	0,963488522
AK9	4	5666	5811	12429	12431	AK9_AGGCATCTCACGATACCCGA	AK9_ACATATACAGTAGAGACCAG	AK9_TCACGGGCTTTATCAAAACG	AK9_TACTGCATGGGAGTTAACTG	2	1,528663598	1,078494262	0,607818691	0,968269311	0,963488522
ARL13B	4	796	5818	13382	53613	ARL13B_TTACTATGCTGAATCCTATG	ARL13B_ATGGTGGGACTTGATAATGC	ARL13B_GCTGAACTCGATGGAACCAG	ARL13B_AAAACCTTACTATCTGACAC	2	1,527704004	1,4608451	0,609127515	0,969102226	0,963488522
GLYAT	4	312	5822	64177	64178	GLYAT_GTGAGCATGGGTAACATCCA	GLYAT_ACTGTCTTTCACATAAACCA	GLYAT_GGAAACTTACCTGCTCCTGA	GLYAT_TGATGAGTTCTGGTGATCCA	2	1,527156234	1,65979555	0,60984952	0,969000591	0,963488522
DISP2	4	326	5827	41157	41242	DISP2_CCGCGTCGAAGCGCTCGAAG	DISP2_CGAGCTCCCACAACACTCTG	DISP2_CTCCGGCCTCACCACGAGCG	DISP2_GGTCTCCACGAAACACAGCG	2	1,526472101	1,650041793	0,610744767	0,969174129	0,963488522
LMF2	4	1003	5830	11468	57519	LMF2_GCCAGCCTCCCACCGCAAGG	LMF2_CACAGCGATCTCAATTAGGA	LMF2_GGACAAGTGACACGCACAGG	LMF2_CGCTTCCCACAGCAGCGTCG	2	1,526061931	1,411615247	0,611291529	0,96879493	0,963488522
C16orf97	4	4026	5839	51693	75610	C16orf97_ACCAGCAAGTTATTTCTGTG	C16orf97_TTGCCCTGGAGGTCCAATAC	C16orf97_CACTGGAATGGAGTTGTCCA	C16orf97_AGGCCACCAAACTGGTTAAG	2	1,524832808	1,135857073	0,612933817	0,970150701	0,963488522
PRKCH	4	1702	5845	15439	15453	PRKCH_TATTCGATGTCAAGCGAACG	PRKCH_AGATCGACCCTAAGACGACA	PRKCH_CAACAAACCCACGTACAACG	PRKCH_GCTACTCACCCAACCCTCGA	2	1,524014547	1,301826649	0,614040358	0,970656105	0,963488522
THAP5	4	643	5848	27946	75957	THAP5_GACTCTCTTGACATCAGATG	THAP5_AACCAAGATACAGGTAGAGG	THAP5_AGTAATTCTGGATGTTGATG	THAP5_GTTTGGATTAGCAAGATGAC	2	1,523605762	1,503830731	0,614586118	0,970274884	0,963488522
TMEM41A	4	3178	5852	28754	28755	TMEM41A_GGCGCCTACCTCTACAAACA	TMEM41A_TCCAAATCCCCAGGTCGCTG	TMEM41A_GGTCCTTCGAGAGTACCGGA	TMEM41A_GAGCCCAGTCTCCGCCCGCG	2	1,523061074	1,178746796	0,615294105	0,970150423	0,963488522
SLC46A1	4	3342	5857	8830	39466	SLC46A1_GCTGGAAGCCAGCATCGGGG	SLC46A1_CACCACAAAAACGGACACTA	SLC46A1_GAAGGCCACCGAAGTCGCCG	SLC46A1_AGAGCTGGACAATGGATCGG	2	1,522380788	1,168940291	0,616225402	0,970377932	0,963488522
SLC2A8	4	5384	5858	34207	34208	SLC2A8_ACGGCAAAGCCGGCCACGAA	SLC2A8_GATGACACCCACGACGACCG	SLC2A8_CTGGGAAGACCCCCCCATCG	SLC2A8_GACGACCATTAGCTGCACAC	2	1,522244808	1,083780106	0,616408657	0,969428411	0,963488522
PRKCE	4	5385	5862	9230	9233	PRKCE_ATGTGATCATCGATCTCTCA	PRKCE_CCACGTTGGTCTCACATCGA	PRKCE_GCCTTGTCATTTGACAACCG	PRKCE_GCACCGCTTGTGGACCACGC	2	1,52170114	1,083477112	0,617144683	0,969349546	0,963488522
TSPEAR	4	522	5865	25267	76318	TSPEAR_AACTCTCAAAGTTACGACGA	TSPEAR_GTACCTACATGTCCACCGGG	TSPEAR_TCTTCCACCTCGGTACACGG	TSPEAR_CTCTTCGGTCCACTTGTAGA	2	1,521293657	1,5469058	0,617713475	0,969008543	0,963488522
FAM78A	4	2365	5866	44933	44934	FAM78A_CTGTGGTGTTGCCGTACCAG	FAM78A_GCCCGTCAGCGAGAGCAACG	FAM78A_CATCCCCAAGAAGGAGACTT	FAM78A_GGAGGACTCATCGATGCTAG	2	1,52115788	1,234767238	0,617907745	0,968081639	0,963488522
GSTT2B	4	1754	5870	65424	75752	GSTT2B_CATTGGGGTCCAGGTGCCCG	GSTT2B_GTGATTTCATCTTGACCGAA	GSTT2B_GACCCACAGGGGTATACCAA	GSTT2B_CCACGGTGCGCAGCTCTAAG	2	1,520615026	1,294045279	0,61861473	0,967959343	0,963488522
RNF24	4	4594	5871	34947	34948	RNF24_ACCACAATATATATGTTGAG	RNF24_CAAATCCCCAACTCATCTCG	RNF24_TGTGGAAGGCGTGCTTACAT	RNF24_AGCAACAGAAGAGTAAACTA	2	1,520479376	1,110151663	0,618806998	0,96703299	0,963488522
CEPT1	4	3135	5872	7874	55382	CEPT1_TTCCGTGTAATCTTCACAGG	CEPT1_GAGATTTGGGGCAATCCAGG	CEPT1_TGTCAAGACACCAACTAAAG	CEPT1_CAAGCAATATATGCCCACAG	2	1,520343751	1,179964067	0,618988251	0,966091789	0,963488522
RPS6KA5	4	1037	5873	36509	76191	RPS6KA5_TGCCCTCGAACATCTCCACA	RPS6KA5_CATGCAACTTCACAATATTG	RPS6KA5_GGCACCAGATATTGTCAGAG	RPS6KA5_GATTTGAAGGACAAACCCCT	2	1,520208152	1,401743121	0,619182521	0,96517326	0,963488522
NPFFR1	4	870	5882	14035	23120	NPFFR1_ATGACCACGATGAGCGCCAG	NPFFR1_TGAGCACGATGAAACAGACC	NPFFR1_AATGCCACATGCAAGATGAG	NPFFR1_CACGCTGACCGTCACCCGTG	2	1,518988899	1,437822051	0,620821805	0,966506673	0,963488522
SHCBP1	4	2110	5883	8591	34674	SHCBP1_CCTGACATGCTCAATTGCAA	SHCBP1_AACTAGAACCTGGTTTATCA	SHCBP1_AATACTTACAATCTTAATCG	SHCBP1_AAAATATCTCCATGGTGGAA	2	1,518853553	1,256150711	0,621021082	0,965597723	0,963488522
TGFBR3	4	2671	5887	7888	27884	TGFBR3_GATGACATTCCTTCAACCCA	TGFBR3_GTTGTATGCTGGGAATGACA	TGFBR3_GCAGGAACACAACAGACTTG	TGFBR3_CCATCAAGGGCTGACCACCG	2	1,518312421	1,209619783	0,621772129	0,965547902	0,963488522
MEGF9	4	4936	5893	63017	63018	MEGF9_AACTGCCAGGAAAATAGCAA	MEGF9_GCCAGTGGTCGTCGAAAGGG	MEGF9_AGCAGTCGCCCAAAGAGGGG	MEGF9_GTATGTATGTAACTGCTCTG	2	1,517501481	1,09617902	0,622913719	0,966103919	0,963488522
SDC4	4	307	5898	33538	33539	SDC4_CACCGAACCCAAGAAACTAG	SDC4_CAGACGATGAGGATGTAGTG	SDC4_TAGATAACCATATCCCTGAG	SDC4_GAGTGAGGATGTGTCCAACA	2	1,51682639	1,658095953	0,623870051	0,966371574	0,963488522
PNMAL2	4	62	5901	24833	24852	PNMAL2_GAGCGACTCGCAGGAAAGTG	PNMAL2_ACGGACAAGACCTGTCGGAG	PNMAL2_AGGTGGAAATGCACTCCCGG	PNMAL2_GTGATCGAGGAGATCGACCA	2	1,516421637	2,003173912	0,624405797	0,96598789	0,963488522
BVES	4	3763	5905	11911	52162	BVES_CAAGGCACATCGGTAGAGAG	BVES_ACTCAGACGGTCATCAACTG	BVES_AGATCAACTCAGATGCACAA	BVES_GGAGTGGTTCAAACAATCGC	2	1,515882318	1,143689923	0,625153839	0,965933188	0,963488522
TSPYL1	4	4041	5907	11051	25352	TSPYL1_GAGGCTCCGCGACCAAAGCG	TSPYL1_CCCCAGATCCGAGTTGTTGG	TSPYL1_AGCTGGAGCACAAGTTTGGG	TSPYL1_CTGAAAAAGGGCGTTCAGGG	2	1,515612809	1,130574489	0,625531365	0,96530685	0,963488522
SUCLG2	4	3926	5908	37006	37162	SUCLG2_AAGAAACTGATGTCTGACAA	SUCLG2_GCTGCGGCCCCGCTTCCTGG	SUCLG2_AGAGGTGGCTGCTTCAAACC	SUCLG2_TTCAATAGTGGTTTGAAAGG	2	1,515478092	1,135742466	0,625720629	0,964391919	0,963488522
CAMSAP1	4	2957	5909	50179	50180	CAMSAP1_GGATTCGATCCGTTCCCCCA	CAMSAP1_AAGGAGTACTCTCAGCACAA	CAMSAP1_AGAACTTCCGTACGACCTCG	CAMSAP1_GCTGTAAGGCCTAAGGCCCG	2	1,5153434	1,188577081	0,625915901	0,963488522	0,963488522
RHBDL3	4	5757	5922	35435	75892	RHBDL3_GCAGCGACTTATCCGCCATG	RHBDL3_GTAGACAAGCCCAATTCGGG	RHBDL3_AGGGAGTTCTTCAAGTAACG	RHBDL3_TGTCACAGGATAGAACACCT	2	1,513594684	1,068338127	0,628341279	0,966015957	0,966015957
CCDC134	4	3568	5940	14430	54742	CCDC134_TGCAGAAACTGATACCCCAG	CCDC134_GCCAGCTTTCTCCCACGTGG	CCDC134_ATCTGGGAGCACATCAGCAG	CCDC134_AGTAATAGTGCACAATCCTC	2	1,511180339	1,151148074	0,631786078	0,970102409	0,966241975
MED31	4	5685	5943	62717	62718	MED31_TCTAACATGTGTAAACACTG	MED31_TTAGATACTTGGCATATTCT	MED31_ATGATGCTGGAAATCGACTT	MED31_CCAATATGAACACTTCCGAA	2	1,510778731	1,068999789	0,632329835	0,96972971	0,966241975
BTG2	4	2011	5950	51798	51799	BTG2_TTTCCCGAAAAGCCGTCCAA	BTG2_CTCATAGGGGTCCACCCACA	BTG2_GAAGGGAACCGACATGCTCC	BTG2_GAGGCTTAAGGTCTTCAGCG	2	1,509842511	1,261213305	0,633616628	0,970496028	0,966241975
C5AR1	4	632	5951	48467	48468	C5AR1_CCATTGTACAGCATCACCAC	C5AR1_AGTCGGCTACCGCCAAGTTG	C5AR1_ACTACAGCCACGACAAACGG	C5AR1_CTGGTGCCAGAACTTCCGAG	2	1,509708864	1,500534695	0,633810899	0,969589129	0,966241975
SMYD1	4	247	5954	8192	39155	SMYD1_GGGGGTGAAAGACAACCCCA	SMYD1_CATCTCGCACATCTTCGGAG	SMYD1_TGCGTTCTTCACTAACGTTG	SMYD1_TGAGCGGGCTTATTCCGCAG	2	1,509308071	1,70104431	0,634337632	0,969192442	0,966241975
OASL	4	4167	5962	12063	24973	OASL_GATGGGACATCGTTGCTCAG	OASL_TGGTGAAGACGAGAGCATCG	OASL_AGAGAAATTTCGTGAAACAT	OASL_AATCCTCAATGATTGCATTG	2	1,508240377	1,121355676	0,635835719	0,970279012	0,966241975
OR1J2	4	4054	5966	12305	20046	OR1J2_TCCACTACACTGTCATCATG	OR1J2_GCTGGTCATGTTCACAGTAG	OR1J2_CAAGGTCACAGAAGACATGG	OR1J2_GTACAAATCGATCCTCTATG	2	1,507707121	1,126041182	0,636606793	0,970254853	0,966241975
NLRP4	4	4614	5969	15209	15324	NLRP4_TGAGGCTGTAATCCGACCTG	NLRP4_CAGACTTGCTGGACCATAAG	NLRP4_ACACACGTGGAGGAACACGT	NLRP4_TCACTCTCGTTGAATCCCCG	2	1,507307437	1,102803763	0,63715756	0,969895398	0,966241975
DEFA1B	4	480	5976	41831	41832	DEFA1B_ATGTCCGCTGCAATCTGCTC	DEFA1B_AGTGGTTGTTTCCCTTGCAT	DEFA1B_CAACCTCATCAGCTCTTGCC	DEFA1B_TGCCTGGAGTGGCTCAGCCT	2	1,5063757	1,557301158	0,638451363	0,970666498	0,966241975
TRIM2	4	4531	5980	25742	25743	TRIM2_AGAGGCGCGTTAAGTCCCCG	TRIM2_TGGTGGTTAAGATCGTCCCG	TRIM2_CAACCATGGCACGGAGACCG	TRIM2_AGCCACTTACATTCCCATCG	2	1,505843817	1,105261365	0,639180378	0,970578087	0,966241975
SYTL1	4	1137	5982	14558	73787	SYTL1_GGCTCCAGGCCACGACAGGG	SYTL1_GCCTGCGGGACGGAGTACTG	SYTL1_GATGAGCCTGTCAGGCGACG	SYTL1_TCCAGGAAGCACGCTCCCAG	2	1,505578023	1,375301723	0,639562911	0,969964415	0,966241975
AKR1E2	4	5812	5992	65418	65423	AKR1E2_ATCCGTTGCAAGATCAAGGA	AKR1E2_CATGGTTATTCCCAGTGACA	AKR1E2_TGAAAGAGGCCATTGACGCA	AKR1E2_AGTGGCTTGAACCTCAACCC	2	1,504250518	1,062108455	0,641503615	0,971712478	0,966241975
KRTAP9-8	4	3521	5994	56566	73754	KRTAP9-8_CAGGTGGTCCTGCAGCACGT	KRTAP9-8_CTGGTTTGGCCACAGCAGGT	KRTAP9-8_ACCAGCTGTGGGTCCAGCTG	KRTAP9-8_CAGCAGCTGGTCACACAGAT	2	1,503985309	1,150009947	0,641855104	0,971051955	0,966241975
FAM196B	4	2713	5995	44807	44809	FAM196B_TGGGGAAGACTCAAGCAACC	FAM196B_TGAAACAACCTCACCACCGC	FAM196B_CAGCCACACACCAGGCACAG	FAM196B_CTGGACGTGTGTCATCCAAA	2	1,503852741	1,199372991	0,642047372	0,970152463	0,966241975
GPR39	4	5548	5996	64050	64051	GPR39_CAGCACCTGGGTGACCCGAA	GPR39_ACTCCATGGGCATGCCGATG	GPR39_CATGGGTACTGAGTACCCCC	GPR39_TGGACTGGAACACGGTCCAG	2	1,503720198	1,069507391	0,642247651	0,969267263	0,966241975
ANKRD30B	4	5041	6000	12052	71442	ANKRD30B_GAAGGCTCATCAGAGATAGT	ANKRD30B_ACTTTCTGATACATAGACTC	ANKRD30B_GAATTATGAGTGTTTACCTG	ANKRD30B_ACAGGCTCTACAATGCGAGA	2	1,503190268	1,085409953	0,6430007	0,969217437	0,966241975
FAS	4	2253	6001	46272	72192	FAS_GTTGAGACTCAGAACTTGGA	FAS_ATGTGAACATGGAATCATCA	FAS_TAGGGACTGCACAGTCAATG	FAS_CAGGATCCAGATCTAACTTG	2	1,503057846	1,235267974	0,643180951	0,968305388	0,966241975
ARHGAP18	4	511	6002	14850	43783	ARHGAP18_AAGACAAAACGGGTACCACA	ARHGAP18_CGCTATTAGAACAAGATCAG	ARHGAP18_GCTTCCGAAGGCTTACCTCG	ARHGAP18_AGATACTCCACACTGAGCAG	2	1,502925449	1,542252115	0,643385236	0,967431702	0,966241975
ESPN	4	5137	6004	10006	47548	ESPN_GGCTTCCCAATCGTGCCCCG	ESPN_CATGTCCTCACCCAATACCA	ESPN_GTGCTCGACGAGAAGCCTCA	ESPN_GCTCGCCGCGAAGTGCATGG	2	1,502660726	1,081925237	0,643776781	0,966841378	0,966241975
PPP2CB	4	1687	6006	8828	23189	PPP2CB_GAACGCATTACAATATTGAG	PPP2CB_AACTTCCTGTAAACGATCCA	PPP2CB_ATGAATGTCTGCGAAAGTAT	PPP2CB_AGCTGAACGAGAACCAAGTG	2	1,502396101	1,292808931	0,644161317	0,966241975	0,966241975
PRPS2	4	1371	6020	15031	15086	PRPS2_GAGATTGGTGAAAGCGTGAG	PRPS2_ACTTGTGGCCAATATGCTGT	PRPS2_TGCAGGCATTGATCATGATG	PRPS2_CATTGTTTCACCTGACGCAG	2	1,500546439	1,334174907	0,646860076	0,969111147	0,968509851
ABCC12	4	6017	6023	60602	71240	ABCC12_AAAGACCATTAGGATCGGGA	ABCC12_ACGTACATTAAGGCTTCTGG	ABCC12_GAGTCATATGTCGACAATGG	ABCC12_GCCAACCCAGACTTTCCCAG	2	1,500150699	1,054424922	0,647460913	0,968834109	0,968509851
FUCA1	4	4852	6026	65693	65695	FUCA1_AAGAAGCGCGCAGTGAACTG	FUCA1_GTTCGACGAAGCCAAGTTCG	FUCA1_TTGACGACAAAGCATCACGA	FUCA1_GTGGTAGTAAATGACCGATG	2	1,499755177	1,090268209	0,648029705	0,968509851	0,968509851
TCAP	4	1097	6035	37996	37997	TCAP_GGATGGGCATCCTCGGCCGT	TCAP_ACTGTCCACACGGCCCGAGG	TCAP_AGTACCAGCTGCCCTACCAG	TCAP_ATGAGACCTACCACCAGCAG	2	1,498569909	1,379228638	0,649764121	0,969926346	0,9686929
PDZD11	4	6034	6038	19650	19742	PDZD11_TTGGGATTTAACATCCGAGG	PDZD11_ACTCATTGTTGTAGTCCGGG	PDZD11_AGGCAGGCAAGAAAACCACC	PDZD11_GATGGTTCGGGGCAGAAACT	2	1,498175252	1,052981827	0,65036596	0,96965082	0,9686929
TCEA2	4	4540	6061	38157	38158	TCEA2_GTTGACAGACATCCCGACTC	TCEA2_GGCCTCTGAGGCATCCCTCG	TCEA2_CCAGGGCACCGTCGACTCCG	TCEA2_TGAAGTATAAGAACCGTGTA	2	1,495156712	1,099568455	0,65478812	0,975064918	0,9686929
TAB1	4	3698	6062	38432	38433	TAB1_GTTGAGAAGGACCGCCACAA	TAB1_CAGCAGCACACGCCGCACAT	TAB1_CCTCCAGTCGCAATTGCCAG	TAB1_GGGGTTGTACAAGGCCCTAG	2	1,495025757	1,13646293	0,654993406	0,974194052	0,9686929
FDPS	4	6053	6063	45765	45766	FDPS_GATTCATCCCTTACCCGCCG	FDPS_GTATAACCGGGGTTTGACGG	FDPS_GGTGGCTGGGTTCCCTACGG	FDPS_AAGCGTGGACAGAGGAACCT	2	1,494894827	1,050834755	0,655187676	0,973308922	0,9686929
KDELR3	4	6033	6065	57971	57972	KDELR3_TGGAGGTCCAAGTGCTGCAA	KDELR3_TTGCTGATCATGAAGAGCTG	KDELR3_CCAGCAGCAAGATCATGGCC	KDELR3_GGAAGGAAAGGCCAATGACT	2	1,494633037	1,051237457	0,655567205	0,972700799	0,9686929
TAB3	4	6037	6069	38434	38466	TAB3_ACAGGATTAACACTAAATGG	TAB3_AAACTCCTCAGAGTACGCCG	TAB3_ACAGCATCTAGTTTATCCAA	TAB3_ATTGGATTTGTACTATACCG	2	1,494109743	1,050868896	0,656359309	0,972705562	0,9686929
FDX1	4	6067	6070	45767	45797	FDX1_GCAGGCCGCTGGATCCAGCG	FDX1_GGTCGCTGAGCGTGTCGGCG	FDX1_GTGACAGGTTGAACAAGCCA	FDX1_GTCCACTTTATAAACCGTGA	2	1,493978979	1,050004755	0,656541562	0,971807619	0,9686929
TAAR9	4	3701	6072	38430	38431	TAAR9_GGAGAGCTGTTGGTACTTTG	TAAR9_ACGGCGTAGAGGATAGATCG	TAAR9_CACAGTAAACTTGGTTGGAT	TAAR9_CTTACTGTATATAAACACCA	2	1,493717522	1,13565959	0,656932106	0,971219769	0,9686929
RAET1G	4	5278	6074	18625	18627	RAET1G_AGACTGCACAGGATGGCTTG	RAET1G_GAGCAGAAAGCCGAAGGACA	RAET1G_AGAAAACAGAATGTGGACAA	RAET1G_CTGGAGAATTACATACCCAA	2	1,49345616	1,07273253	0,657291607	0,970587487	0,9686929
PDX1	4	6068	6075	19518	73269	PDX1_TCACGCGTGGAAAGGCCAGT	PDX1_GGAGAACAAGCGGACGCGCA	PDX1_GACCCATGCGCGTTCCAGCG	PDX1_TATTCAACAAGTACATCTCA	2	1,493325515	1,049651491	0,657498896	0,969732223	0,9686929
RPS25	4	125	6090	36520	36521	RPS25_GACAAGAAGAAGAAGGACGC	RPS25_GGTGAGCAGAAGTGGTCCAA	RPS25_AGACCCAGTGAACAAATCCG	RPS25_TAAACTTATAACCCCAGCTG	2	1,491368674	1,838925829	0,660427976	0,972888524	0,9686929
KANK3	4	1131	6092	58425	58426	KANK3_GCACCGGGCATACTCTCCCA	KANK3_CGTGCCCGAGACCCGAGAAG	KANK3_AAGGCGCTCACTCTCCGTTG	KANK3_GGGGTGAGTGAGCTTCTGCG	2	1,491108164	1,369163819	0,660829536	0,972318398	0,9686929
PDIA2	4	6093	6094	19575	19576	PDIA2_GGCCAAGCTCCTCGTCCACG	PDIA2_AGCTGCCTTGCTGTACTCGG	PDIA2_ACGCTGAGGGCATTGCCGAG	PDIA2_GCTGCAGTACTTTGGACTCA	2	1,490847748	1,047751274	0,661216074	0,971727556	0,9686929
PHF12	4	564	6095	20378	20382	PHF12_GTCGACATCATTCTGCTCAG	PHF12_GAATCACATCGAACATGTGG	PHF12_ACGAGGCAGAAAAGCGCAGT	PHF12_GGCCGCGGGTGCAATGAGAG	2	1,490717575	1,515173955	0,661401332	0,97084267	0,9686929
KANSL1L	4	3677	6108	58435	58436	KANSL1L_AACTAACAGGCACATTTGAG	KANSL1L_TGGCTAATGGCATTTACAGG	KANSL1L_CTTGTAGACAGAGCACGAGT	KANSL1L_TTATAAACAAAAGAAATTAG	2	1,489027472	1,134512387	0,663936864	0,973405652	0,9686929
RPS3A	4	2465	6109	36483	36484	RPS3A_TTCCATGGTCAAAAAATGGC	RPS3A_AAAAACGCAACAATCAGATA	RPS3A_CAGACGAAGCAAGTAACCAT	RPS3A_CCTGACTAACTTCCATGGCA	2	1,488897628	1,210524253	0,664129132	0,97253114	0,9686929
CHST3	4	4495	6111	52390	52391	CHST3_CACTGCAAGAACCGCCGCTG	CHST3_GAAGAACTCGCCCACGAACG	CHST3_ACTCAGTTCATGTTCCGCCG	CHST3_GAGCACGTCGCGGTACACCA	2	1,488638011	1,098064593	0,664524683	0,971956031	0,9686929
PHF1	4	1136	6112	20369	20371	PHF1_ACTGATGGGCTGCTATACTT	PHF1_CGATCGCAAAGACACACTGG	PHF1_CTCTGCCATATGGACTGAAG	PHF1_TGTGGCTGTTAAGAGCAGAG	2	1,488508238	1,366949246	0,66470894	0,971073605	0,9686929
CHST10	4	655	6127	52366	52392	CHST10_CACAGACAAATATTCGGTCC	CHST10_CTGTACCAAGGCTCAAACCG	CHST10_GGAACCGGACAGAGACCCGG	CHST10_TGAGGAGATCCCCGAAAACG	2	1,486564446	1,481398052	0,667603972	0,974148755	0,9686929
FGD6	4	5133	6128	45647	45648	FGD6_TGTCGCTTGCTGTGGACGAA	FGD6_TCTGAGTGTATCCATAAGCT	FGD6_AGCCCGTTTAGGCATATCAA	FGD6_AATGAATTTCTAAGGGACCA	2	1,486435047	1,073945004	0,667799244	0,973281877	0,9686929
KIAA0040	4	2603	6129	58329	58330	KIAA0040_ATCTTGACCAAACACCAAGA	KIAA0040_CTGGAGCCCACCAGGCAAGA	KIAA0040_AGTGTGATGATCACCAAGAG	KIAA0040_TGCCTTCTTCAGCTCTATCT	2	1,486305671	1,198616048	0,668009537	0,972438913	0,9686929
PDHX	4	43	6130	19572	19573	PDHX_AACTCTTCGAATATTGCTGG	PDHX_TGGAATCTTGGCCAAAATCG	PDHX_GCCGCGGAGCTAATTGGAGA	PDHX_TCAAGAAGGAACACATACCC	2	1,486176318	2,067350835	0,668202807	0,971573184	0,9686929
JUND	4	1235	6135	58583	76012	JUND_TTACACAAGCAGAACCAGCT	JUND_GCGAACCTGAGCAGCTACGC	JUND_TAGAGGAACTGTGAGCTCGT	JUND_CGAGGAGCAGGAGTTCGCCG	2	1,485529904	1,348172761	0,66915313	0,971808963	0,9686929
GOLGA4	4	5090	6137	64506	71857	GOLGA4_ATTAAGTCGGGTGAAACAGG	GOLGA4_ACAACTTAGACAGTTGACAG	GOLGA4_CAGTATCATTAAAGAACACG	GOLGA4_AGCCTCGCTATCCATATCAG	2	1,485271501	1,074797254	0,66954768	0,971237987	0,9686929
JUNB	4	3690	6143	58581	58582	JUNB_CACAGCTACGGGATACGGCC	JUNB_GGGTAAAAGTACTGTCCCGG	JUNB_CCGGAGTCTCAAAGCGCCTG	JUNB_CTGAGGTTGGTGTAAACGGG	2	1,48449685	1,131597106	0,670735334	0,97181747	0,9686929
FGF5	4	5068	6154	45701	45702	FGF5_TTTCCATCTGCAGATCTACC	FGF5_GCCACTGATAGGAACCCTAG	FGF5_GGCTGCCCAGAGAAGCTGCG	FGF5_CAGGGGATTGTAGGAATACG	2	1,483078823	1,074440669	0,672927388	0,973849142	0,9686929
CHRNB3	4	6100	6158	52405	52406	CHRNB3_TCATCAGGGAGCCTTCGAAG	CHRNB3_CAGGATTCCAGCGTAACTTG	CHRNB3_GGGAAATACTGAACGCAAAG	CHRNB3_GATCAAAATGAGGTCAACCA	2	1,482563871	1,043424833	0,673707475	0,973835072	0,9686929
GOLGA6L2	4	6083	6161	64474	64476	GOLGA6L2_AGATGCGGGACCAAGAGGAG	GOLGA6L2_TGAATGGCAACCCTCCGAAG	GOLGA6L2_GAGGTTGAGACACAGCCCAA	GOLGA6L2_TCAAACCAACACTTTGCAGG	2	1,482177899	1,043680433	0,674302303	0,973553559	0,9686929
TCL1A	4	2541	6163	38220	38281	TCL1A_AGTTACGGGTGCTCTTGCGT	TCL1A_CTGGCTGCCCTTAACCATCG	TCL1A_CGAGTGCCCGACACTCGGGG	TCL1A_GTCGGGAAGACGTCGTCCTG	2	1,4819207	1,201111536	0,674696853	0,972983882	0,9686929
CHRNA9	4	4168	6166	52396	52397	CHRNA9_TAAATACTACATAGCCACGA	CHRNA9_TGGGACCGAGATCAGTACGA	CHRNA9_CATTAGCTGAAATACAGTCA	CHRNA9_TGAACACCAATGTGGTCCTG	2	1,481535074	1,107959933	0,675313712	0,972735756	0,9686929
KALRN	4	3686	6170	58592	58593	KALRN_CTTTGAGCAGTACACCATCG	KALRN_GCAGTTCCAACTGGCCATCG	KALRN_AAGCAGAAGAAAGTTCGCGA	KALRN_GCAGAATACGTACACCAATG	2	1,481021228	1,130058996	0,676113827	0,972751865	0,9686929
RANBP2	4	6155	6175	16649	16650	RANBP2_TGGTACTTCAGAGACAAGCA	RANBP2_ACGGGAATTCTATCGCCCAG	RANBP2_CGAAACGAAACAATTTCGCG	RANBP2_TGTGAACATCCGGCTAGTGG	2	1,480379438	1,040893078	0,67708518	0,973014017	0,9686929
CHRNA4	4	6156	6177	53037	53039	CHRNA4_TGGTGTGCGTGCGTGGCGAG	CHRNA4_GATGATGACCACGAACGTAT	CHRNA4_GGTGAACATGCACAGCCGCG	CHRNA4_TGGTCAAGGACAATTGCCGG	2	1,480122883	1,040738792	0,677480731	0,972449058	0,9686929
CNPY1	4	3702	6180	53917	53960	CNPY1_GAGCTTACCGCAAATTTCAA	CNPY1_TGAGGAAGACCCTGTGACGA	CNPY1_AAGAGATTCGCTCCTAGGAA	CNPY1_AATGAACGACTACAAGCTTG	2	1,479738222	1,128620232	0,678078563	0,972175429	0,9686929
SAMD13	4	6185	6187	36013	36169	SAMD13_TGTCAACAGATAGCATGGGA	SAMD13_GCCCAGTCTGCAGGATCAGG	SAMD13_ATAATTGACGACATCCATCA	SAMD13_CGTCAATTATTTCCGAACCG	2	1,478841482	1,039346393	0,679456483	0,973019563	0,9686929
RPS6KB2	4	6188	6190	36825	71024	RPS6KB2_CAAAGTCGGTCAGTTTGATG	RPS6KB2_ACTGCGCACCAGAATCTCAG	RPS6KB2_GGCCCGCACTCATACCACTG	RPS6KB2_CGGTTCTCTGCGGTGAAGGG	2	1,478457508	1,039076924	0,680015261	0,972690043	0,9686929
PHACTR4	4	6189	6191	20328	20329	PHACTR4_GGTAGCAGTAGTGTTAGTGC	PHACTR4_ATGGCCATACCACCCCCATA	PHACTR4_ACCATCCTTAGATCTACACC	PHACTR4_ACTGCATATTCGAATCCAGC	2	1,478329562	1,038987135	0,680207529	0,97183764	0,9686929
CIART	4	6194	6195	52448	74471	CIART_GCCAAAGTCACTGTTCACTG	CIART_CACCCAAGGTTGTACCACAG	CIART_AGCGGGACTTACCCCATCTG	CIART_CCATCTCATCCGAAACAGCG	2	1,477818008	1,038602366	0,680968589	0,971798924	0,9686929
CNTD1	4	6199	6200	54016	54017	CNTD1_CCAGACACCATTGTTCAGAC	CNTD1_GCTGAACACATGACACAAGA	CNTD1_AGCAGAATGAGCAAGCAGTG	CNTD1_GCTGTTTGGTTCCAGCCATG	2	1,477179078	1,038154053	0,681965979	0,97209717	0,9686929
RAI2	4	1087	6202	14652	16729	RAI2_GATGCCCATTCACATGCAGG	RAI2_AGCCATGCCACTCTGAGACT	RAI2_TTACAGGATACGGCACCAAG	RAI2_CCATCTTAATGACCGTGTGG	2	1,476923666	1,370307601	0,68236153	0,971537836	0,9686929
PDS5A	4	6058	6208	19546	19547	PDS5A_TGTACTCACGATCGTATCTG	PDS5A_CATCGCTGATAATAACCGAA	PDS5A_GAATCACCCAGATTTAGCGA	PDS5A_TGCTACTACAGATTTCATTG	2	1,476157975	1,041333308	0,68354618	0,972102007	0,9686929
CIITA	4	4504	6211	52296	52297	CIITA_GGACAGCTCAAATAGGGCGT	CIITA_ACATCAAAGTACCCTACAGG	CIITA_GAGAAGACAAAGTCGTACTG	CIITA_GAGATTCAGGCAGCTCAACG	2	1,475775436	1,09128046	0,684158032	0,971851214	0,9686929
TCEAL2	4	6212	6213	38322	38323	TCEAL2_CAGCTGAGGATGATATACCC	TCEAL2_GAAGAACAGCCACCGCACGA	TCEAL2_AAGGGAAAGTCAGAGATGCA	TCEAL2_AGAGCCAGAAAGTGAAACAA	2	1,475520523	1,036990448	0,684537561	0,971271361	0,9686929
CIDEB	4	6214	6215	52291	74472	CIDEB_TAAGCTCGGAGTTTGGACGG	CIDEB_GCTGAATGGAGTGCTAACCC	CIDEB_CACAAGCGGACCATCCGGAA	CIDEB_CAGACACGGAAAGGTCGCTG	2	1,475265701	1,036811689	0,684950136	0,970739675	0,9686929
CIDEA	4	6206	6216	52276	52289	CIDEA_GTTCAGCCTGTACAAGTCGA	CIDEA_CAGTCCGGTAGCGATGACGA	CIDEA_GCGAGCTGGATGCATGAGCG	CIDEA_TGCTTGCCATCACCCCACGC	2	1,475138325	1,036953533	0,685150415	0,969908681	0,9686929
CIC	4	1026	6220	52287	52288	CIC_ACTGTCACTAACCTACTGGT	CIC_TTGGGCCAGAGTACGATGCA	CIC_CCCGCCCGCTGACTGCACAT	CIC_CTCTACCGCCCGGAAAACGT	2	1,474629044	1,381174238	0,68591548	0,969878196	0,9686929
TAAR5	4	6225	6226	38420	38421	TAAR5_TGGGGCAAGACCCATTCACC	TAAR5_GAATAACGAAGTGTATGCTG	TAAR5_AGCTGGCAACTGCCCACACA	TAAR5_GGCATGCTGATTATCGTGCT	2	1,473865801	1,035829733	0,687096125	0,970434733	0,9686929
KDR	4	4452	6233	57984	57985	KDR_CAAGAACTGAACTAAATGTG	KDR_TAATGTACACGACTCCATGT	KDR_CAGCCTCTGCCAATCCATGT	KDR_CCAATCACACAATTAAAGCG	2	1,472976378	1,09193181	0,68852111	0,971334701	0,9686929
CNTN4	4	6236	6238	53981	53984	CNTN4_CTGCATGGTCCAAACAAGTG	CNTN4_GAAGACATTCACAGCGACCG	CNTN4_GGCCTAAGCCTACATACAAG	CNTN4_GGCGATTATCCTGATAGGAA	2	1,472341752	1,034786398	0,689535523	0,971654057	0,9686929
PDLIM1	4	2453	6239	19492	19493	PDLIM1_GAGTCAAAGACTGCTGCCAG	PDLIM1_AAAGACGTGGACTGTTTCGG	PDLIM1_GATGAGCAAGAACTTACCTG	PDLIM1_TTCCCTTCCTCCGTCACCAG	2	1,472214895	1,203136907	0,689754828	0,970853543	0,9686929
GPR63	4	5514	6252	64022	64023	GPR63_TATATCTAAGCAATGGACTG	GPR63_TTTACCAAAAAGCTGCCATG	GPR63_GGTAGTAAGAATAGTTACCA	GPR63_TGAGTACAGTATTACCAGGA	2	1,47056779	1,053953673	0,692301376	0,973326792	0,9686929
CNTLN	4	3694	6257	53971	53972	CNTLN_TGAATATACTTGCCTGACCA	CNTLN_ACAAGAATTGAATAGATGTG	CNTLN_ACTCCTCGATACCTGACACA	CNTLN_AGACAGAGCTAAATCCGAGA	2	1,469935296	1,124116886	0,693236679	0,973531691	0,9686929
RPS6KA3	4	6260	6262	36504	36505	RPS6KA3_CCAGAAGTAGTTAATCGTCG	RPS6KA3_AGCTGATGTGCATTAGCACT	RPS6KA3_ATCACACATCATGTAAAGGA	RPS6KA3_GGAACGTGATATCTTGGTAG	2	1,469303362	1,03265583	0,694282135	0,97389064	0,9686929
RAB12	4	2779	6263	18823	18825	RAB12_GCATCTTCTGAAGCATACTG	RAB12_GTCATCATTATCGGCTCCCG	RAB12_ATATACTAATATGATCCCCT	RAB12_GGCCTCGCAGAAGGTGTCGT	2	1,469177043	1,177399193	0,694488422	0,973072983	0,9686929
KDM7A	4	4457	6265	58008	58010	KDM7A_AAGTTCCACCGAAGTCAATG	KDM7A_CATCCTAGAGCTCCACACAA	KDM7A_CATCTAGTACTTACTCAAGG	KDM7A_TACAAATGTGTGGTAAAGCA	2	1,46892447	1,089707365	0,694876964	0,972512254	0,9686929
TCEB3C	4	6274	6275	38304	38305	TCEB3C_GGAGGTCATGGCCTCAAAAG	TCEB3C_GGGGCACAAATCGTCCCGCG	TCEB3C_CAGGAGCGGGAAAAGGCCTG	TCEB3C_GTCTGCGGTCATGGGCAAGG	2	1,467662944	1,031480497	0,696827681	0,974136656	0,9686929
KCNK4	4	6281	6284	58699	73281	KCNK4_ATATAGCAGAACACGAACGT	KCNK4_GCCAGTAGGATCCCAAACAG	KCNK4_ATAGTGACGCTTACCACCGT	KCNK4_GACAGCACTCTTACTAGCTC	2	1,466529472	1,030736615	0,698687271	0,975630131	0,9686929
TANC1	4	2250	6287	38872	38899	TANC1_AATCTAATTGACGTCCGTAG	TANC1_TAAGAGTGCCAGCTACAAGG	TANC1_TCAGCACTGATAGACCCAAG	TANC1_TTCATGTTCTCGCGTCAGGA	2	1,466152047	1,217078069	0,699290111	0,975367316	0,9686929
TBC1D10B	4	6293	6294	73883	73884	TBC1D10B_GCTGAAAACTCTCAAGACCT	TBC1D10B_ACTCCGTCATGTAGAGCACA	TBC1D10B_ACCATCTACCGGCCTGACGA	TBC1D10B_CTTCGGCGAGTCTGCCCCTG	2	1,465272164	1,029804924	0,700748142	0,976296564	0,9686929
FARSB	4	5381	6298	46297	46298	FARSB_GTCCAAATCATGGGTACCAA	FARSB_CTCACAATATTCACTGAACA	FARSB_GGAGATCATATCTATTGGCA	FARSB_TGATGATGGGAGGCATTGAA	2	1,464769861	1,055136158	0,701560273	0,97632485	0,9686929
RAB39A	4	6286	6301	18934	18963	RAB39A_GTTCCGCCTCATCGTGATCG	RAB39A_GGAGAAGAAGTCCACGCCGA	RAB39A_AAAATCCACCAACTGAGTTG	RAB39A_TTCACAACGTCAAGTTACAA	2	1,464393365	1,029542197	0,702179136	0,976084413	0,9686929
CLEC2D	4	6299	6302	52571	52572	CLEC2D_TTTCTGACAATCATAGTGTG	CLEC2D_GCAGCTTGAAGACATACTGA	CLEC2D_AGAACTGGACATCAAGTCAG	CLEC2D_TCTGAATTGCCTGCAAACCC	2	1,46426791	1,029151582	0,702348371	0,975220205	0,9686929
S100A11	4	520	6303	36124	36125	S100A11_CCAGCCCTACAGAGACTGAG	S100A11_GCTGTCTTCCAGAAGTATGC	S100A11_AGAACTAGCTGCCTTCACAA	S100A11_CTGCAGAACCAGAAGGACCC	2	1,464142478	1,519146629	0,702531627	0,974377385	0,9686929
RAB38	4	509	6305	18922	18933	RAB38_AAGTCTCCCTAATGGCAAAC	RAB38_CCACAGTCTCCGGGTCCCAG	RAB38_AAAGATTTGGAAACATGACG	RAB38_TTGGCCAACAAATGTGACCA	2	1,463891679	1,52356963	0,702918165	0,973818087	0,9686929
TBC1D14	4	1247	6306	38090	73878	TBC1D14_GGAAGAAAGATGCAGAGTCG	TBC1D14_ACTCCGACCTCATCCCCGAG	TBC1D14_TCCCAGGACAGGCTATGACT	TBC1D14_GGAGTAAATTGAAAATATTG	2	1,463766312	1,335295172	0,703110433	0,972991205	0,9686929
TBATA	4	6283	6307	38073	38074	TBATA_CCGGAAAAGACAGTTGACTC	TBATA_TGGGGGTTCCGATTAGACTG	TBATA_ACTGAGGCGTCCAAAGCAGT	TBATA_GGCCGCCGCAGATCTCACCA	2	1,463640968	1,029241801	0,703303702	0,972167561	0,9686929
CLEC4E	4	6280	6308	52568	52569	CLEC4E_AGGCACTGAGAAATAGGATG	CLEC4E_TCATCACCAGATGTGTTGGT	CLEC4E_GGTGGTTATCAACTCACAGG	CLEC4E_GTTCTTTAAACTTAACGCCC	2	1,463515646	1,029254991	0,703490963	0,971337466	0,9686929
KCNF1	4	6292	6309	58848	58849	KCNF1_CGAGGTGTACTATTTCGGGG	KCNF1_TCAGTCAGTACCCTGAGACC	KCNF1_GAAGCTGCGCTTGAGGGCAT	KCNF1_GCGTGAGGCTCACGTAGAAG	2	1,463390345	1,028889237	0,703702257	0,970542375	0,9686929
TATDN2	4	6325	6327	38740	73886	TATDN2_ACGATGTGGCTTGCTCGCGG	TATDN2_TGGGGGAATAATCACTCATG	TATDN2_AGGGTACATGACATAGTCGG	TATDN2_GCCTGATTCGGAACACTCGG	2	1,461138694	1,026934036	0,707355346	0,974490661	0,9686929
KCNG1	4	2254	6328	58851	58852	KCNG1_ATCGTGGAGTCGGTGTGCGT	KCNG1_CGTCGGATCATCATCAACGT	KCNG1_CAGCGAGGGCCGCGACAGCG	KCNG1_GAAGGTCAGGATAGTGCCGA	2	1,46101381	1,214158378	0,707558629	0,973682801	0,9686929
RTL1	4	2248	6337	36735	36736	RTL1_GCTGCGTGGGACCATTGTGG	RTL1_TTCCTTCGGGTTAAACACGT	RTL1_GGGCGCGATTGATGTCCGGA	RTL1_GACTCCCCAGTAGAACTGGT	2	1,459890842	1,214123011	0,70944726	0,975193391	0,9686929
RABEP1	4	2599	6340	18412	18415	RABEP1_TAGATGAAGTGAAAAGACAG	RABEP1_GGAGGCTGAAACGAGAGACC	RABEP1_ACAACCAGTTAAAACATACG	RABEP1_GCTGTCTGAAGGTCAAGAGG	2	1,459516911	1,185520323	0,710040086	0,97492141	0,9686929
GPIHBP1	4	4623	6341	63769	63770	GPIHBP1_TCCTGACCACCCACTCCACG	GPIHBP1_CGGGCCAGATGACTACGACG	GPIHBP1_CCACTTACCGGTGTTCCCGT	GPIHBP1_GTAGCACCGCAGCAGCACTG	2	1,459392312	1,078504681	0,710238362	0,974108899	0,9686929
RTF1	4	4655	6350	36785	36786	RTF1_GCCAAAGTTTACCAACTAGG	RTF1_TGTCCGAGTCGATCACGACG	RTF1_TAACATCCCACAACAAGGAA	RTF1_TGAATCGGGTTCGATTATCA	2	1,458271893	1,076736908	0,712015838	0,975461698	0,9686929
PER3	4	4415	6353	14481	19735	PER3_AGTGTGTTCTGAAGCGATAG	PER3_GGGACACGCACAGAACCGAA	PER3_CGGAAGAATTTAAACACGTG	PER3_GGACGGTCCATAGACACAGG	2	1,457898811	1,085870512	0,712632697	0,975223214	0,9686929
RABEP2	4	48	6356	18459	18461	RABEP2_TGCAGGGAAGGGGCATGCCG	RABEP2_GTTGTGAGCGAAGGCCTCAG	RABEP2_AGAGGTGAGCGAGAGCACGA	RABEP2_GCTCGTCCCAGACACTCAGT	2	1,457525924	2,029181884	0,713254564	0,974992103	0,9686929
TAF9B	4	954	6357	38838	73970	TAF9B_GCACTTACCAAGGCATCTCT	TAF9B_GAATCACAGAGTATGAACCA	TAF9B_TGGGACAGACACCGTTTGTG	TAF9B_ATCCCCTAGGGACCTAACCA	2	1,457401672	1,387738391	0,713450837	0,974180379	0,9686929
KCNE1	4	3785	6368	58761	58803	KCNE1_CAGTACCATGAGGACGTAGA	KCNE1_AGCTTGCCGTCACTGCTGCG	KCNE1_ACTCGATGTAGACGTTGAAT	KCNE1_CAGAAAGGGCGTCACCGCTG	2	1,456036327	1,112698322	0,715645895	0,976096668	0,9686929
CLEC2A	4	4403	6377	52594	52595	CLEC2A_TTTAGCATGCTTGGACCATG	CLEC2A_GATGGCTTCATACATCGGAT	CLEC2A_ACGCAGGAACTGATATGCAC	CLEC2A_GATTGATACACAAGAAGACA	2	1,454921171	1,084864176	0,717511494	0,977559858	0,9686929
KCNMB1	4	497	6381	58711	58712	KCNMB1_GGTCCCGAGTGTCCTCCGTG	KCNMB1_GATGACGGCACACACCACCA	KCNMB1_CCAGACGGCCCGGGCCGACG	KCNMB1_TGATGTTGGTCTCAATCAGG	2	1,454426106	1,523914596	0,718318618	0,977579311	0,9686929
TBC1D16	4	6382	6385	38064	38066	TBC1D16_TATTGATGTGTCAATCCGCG	TBC1D16_GACCGTCGACAAGATCCCGG	TBC1D16_ACTGCATGCATGTCTTATCG	TBC1D16_GATTTGCGGCGTGTTCCGCG	2	1,453931385	1,021912051	0,719137759	0,977615057	0,9686929
CLGN	4	998	6397	53814	53815	CLGN_TTAGGATTATCGACCAGTGG	CLGN_GAATTAAAAGGGTATACCAA	CLGN_CTGCCGTCAAACCAGAAGAC	CLGN_GAGGAAATTTCAATATACGA	2	1,452449284	1,375850942	0,721547115	0,979810124	0,9686929
TAOK2	4	3800	6398	38855	38856	TAOK2_GCCAGGGTTAGTGAAGCTAG	TAOK2_CCCAACACCATTCAGTACCG	TAOK2_TCAAGACAGACCAACCTCAG	TAOK2_GCTCTGGGCCCACCCAACAC	2	1,452325915	1,110118767	0,721767422	0,979031058	0,9686929
CLDND2	4	2861	6399	52485	52486	CLDND2_GACGAGGGCGAGTCGCTGCG	CLDND2_TGGCCGTGGAGAGCACCATG	CLDND2_CGCCAACAAGAGGGCCACAG	CLDND2_GGTCTGCAGTCTCACCGCCG	2	1,452202567	1,163322894	0,7219667	0,978225209	0,9686929
PFKL	4	6402	6404	19171	73460	PFKL_CTACTCGCACCTGAACATCG	PFKL_ACAGTATACGTGGTGCACGA	PFKL_TCTCGGGGAACCAGTCAGTG	PFKL_GAGGGTGCCATTGACCGCAA	2	1,451586149	1,020245997	0,722945062	0,978475589	0,9686929
RUSC1-AS1	4	4786	6406	36063	36064	RUSC1-AS1_AAATGAATAGAGAAAGGGTG	RUSC1-AS1_GTCTGGTGAATGCAGGAAAG	RUSC1-AS1_GGGTGTAGACCGATGGACCT	RUSC1-AS1_ATGGACATACCGCTGTTCCG	2	1,451339731	1,06843422	0,7234027	0,978021413	0,9686929
KCNJ13	4	6412	6413	58632	76271	KCNJ13_CAAATGGATGGCGCTCAAAG	KCNJ13_TATGGTACCATGTTCCCCAG	KCNJ13_GCGCTGGCGTTGGATGATGT	KCNJ13_TGATAAAAGCCTCTAGCATG	2	1,450477941	1,01944599	0,724849716	0,978904381	0,9686929
KCNJ14	4	6415	6420	58633	58634	KCNJ14_AACGTGCGTTTCGTAAACCT	KCNJ14_CTTCAGCGAGAACGCCGTCG	KCNJ14_CATGACAGCACCCACGACGA	KCNJ14_CGGCGTGCGCAGCGTCACCG	2	1,449617194	1,018941952	0,726264687	0,979742187	0,9686929
KCNJ15	4	6423	6425	58635	58636	KCNJ15_AGCCACTGTCAAATTCCACG	KCNJ15_CCACTCTTGGACATGACGCG	KCNJ15_CCACTTCATGTCGATAACTG	KCNJ15_GTCCCCATGAATAAACGCGA	2	1,449003013	1,018438658	0,727238043	0,979983067	0,9686929
GPR150	4	929	6427	63693	63694	GPR150_GCCACCTACTCTCCGTCTGG	GPR150_GGGGTCTCAACCTGACCTTG	GPR150_GCACGCGTACAGGTCCGCCA	GPR150_GCAGGTCTACGCGTTCTACG	2	1,448757489	1,388966916	0,727625582	0,979434872	0,9686929
FBLN7	4	1073	6431	46193	46194	FBLN7_GCCCACAGAGTTCTGCAGCG	FBLN7_GTGAACGAGTGTGAGCTCTA	FBLN7_CCAGAGTTCGGTATCCACCG	FBLN7_CAAACTTTCTGCCGTCTGCG	2	1,448266695	1,358673005	0,728458743	0,979487056	0,9686929
TAS1R1	4	6081	6434	38711	38712	TAS1R1_CACGGACTCGAAAAACACCC	TAS1R1_CCTCCCATAGATTAGCTATG	TAS1R1_AGAACCAGGCCACTGGTCAG	TAS1R1_ATACCGGGCTGTGTATGCGG	2	1,447898823	1,026593783	0,729040553	0,979201528	0,9686929
FBLN5	4	4833	6438	46191	46192	FBLN5_AGTAGGGCCCTCGATACACA	FBLN5_GCTGGTTCACACACTCATGT	FBLN5_TGAATGCCGAACCATCCCCG	FBLN5_ATAAGAGGCCTGGAGATCGT	2	1,447408622	1,064774056	0,72987071	0,979249821	0,9686929
CLPS	4	3783	6439	53707	53708	CLPS_TGCCAGCATTCAAGTGCGCT	CLPS_GCAGCAATTGCTCTTACACT	CLPS_GAACAGCGAGTGCTCTGTCA	CLPS_GGTTGATAATGATCCCCCGG	2	1,447286125	1,10842006	0,730051962	0,978428337	0,9686929
RAB40AL	4	6440	6441	18513	18515	RAB40AL_TGAAGCTCTGGGATACGTCG	RAB40AL_TCTACGACATTGCAAACCGC	RAB40AL_TCCCCGTACAGTCACCTGGG	RAB40AL_CTGGTGGGCGACAGGGACGT	2	1,447041193	1,017041964	0,730480559	0,977939772	0,9686929
CLPB	4	3743	6442	53700	53701	CLPB_AGCAAGAGTCCGTCCAACAA	CLPB_GTTTGGCCGTAGCGATCCGG	CLPB_TGTGACTACTGGGAGTCTCG	CLPB_GCCGGCACATCACAAACCAG	2	1,446918759	1,110186094	0,730685845	0,977153631	0,9686929
TAS2R1	4	442	6446	38658	38659	TAS2R1_TTTCACAAATGGCATCATTG	TAS2R1_AATTCAAAAAGAAGATACAC	TAS2R1_ATACATATAGCAGAGACCCC	TAS2R1_ATAGAAAACGCCGAGCCATG	2	1,446429234	1,544911599	0,731531023	0,977223999	0,9686929
RWDD3	4	5710	6450	14124	36146	RWDD3_TCAGAGTTAATCGAGATACC	RWDD3_AGCCAACCAGAAACTGGCAG	RWDD3_AGAACCAGCTCATGAACCAT	RWDD3_AAATGGAACACCAATTCCAG	2	1,445940047	1,035857843	0,732318119	0,977216711	0,9686929
CLOCK	4	3741	6453	53783	53784	CLOCK_GTATCCTCTTCAGCACACAA	CLOCK_CTAGTGAAATTCGACAGGAC	CLOCK_GGCAAATACCCTATTATGGG	CLOCK_TGAGTACAAACAATAAACTC	2	1,445573377	1,10961154	0,732919958	0,976962495	0,9686929
CLNK	4	6445	6457	53868	73958	CLNK_CGACCTGGAACACACAGACG	CLNK_CCTGTGGCACTATTGATGCG	CLNK_GTGTGTCTCTGAGATAAAGG	CLNK_AAGCTTAAGGGACTTAAGTG	2	1,445084779	1,015941763	0,733738097	0,97699684	0,9686929
CLMP	4	5958	6458	53852	73952	CLMP_GGCTGCTCACCGATAATGAA	CLMP_AGATGTACAAAGCATCGGCA	CLMP_TCACACTGAGATCAAGAGAG	CLMP_TGTCTACAATAACTTGACTG	2	1,444962682	1,028425124	0,733929364	0,976197309	0,9686929
RUFY3	4	661	6465	36096	36097	RUFY3_CTGACCATACCTTCATGGGT	RUFY3_ACAGCAGTAAAGGTACTGAA	RUFY3_AGCCATAATTGCTGGTCTGT	RUFY3_CATACTGGAATCCAATCGGA	2	1,44410859	1,458241622	0,735349342	0,977032046	0,9686929
TAS2R5	4	3765	6469	38748	38775	TAS2R5_AGAGACAATCAGCATCCCAG	TAS2R5_TACTAAGATAGCGAAGCCAA	TAS2R5_TCATATAACCTCATTATCCT	TAS2R5_TGATTATAAAGTAGCCCAGA	2	1,443620999	1,10746181	0,736161473	0,97705823	0,9686929
GPR153	4	6461	6470	63673	63674	GPR153_GGGCTCCGAGCCATCGATGG	GPR153_CCTGACAGGTCCCGCCCACG	GPR153_AACGACGAGGAGTCAGACGA	GPR153_GGCCACCCACATGCTAAATG	2	1,443499154	1,014759469	0,736372767	0,976287766	0,9686929
PEX26	4	3767	6471	19271	19272	PEX26_GGGCTGCTTATCGGAGGCTG	PEX26_CTGGTAATACTGAAGGACCC	PEX26_CGGGTTCCTCTGCCACGGCG	PEX26_CTGGATCCCCACAACACACA	2	1,44337733	1,107242583	0,736575049	0,97550702	0,9686929
RAB3C	4	5770	6472	19003	71828	RAB3C_GCTGACGAATGCAGATGTAA	RAB3C_TCATCGGCAATAGCAGTGTG	RAB3C_GTAGTCAAAGTTCTGATCAG	RAB3C_ATCACCACAGCCTATTATCG	2	1,443255526	1,032798581	0,736788346	0,974742522	0,9686929
TAS2R42	4	2432	6475	38766	38767	TAS2R42_CTCCACAATTGGACAACTGT	TAS2R42_GAAATAGAAAATGCTTAGGC	TAS2R42_GACTGGTAAACTGCTCTGAA	TAS2R42_TTATATACCACATATAGACT	2	1,442890241	1,190156694	0,737381172	0,974481227	0,9686929
PEX2	4	6476	6477	19269	19270	PEX2_ACTTGAACTAAACAAGGCCC	PEX2_AAAATACAGAATGAATACCT	PEX2_CTACTCCAAAAATGCCACAG	PEX2_TGGCTGATATCTCAGGTTAG	2	1,442646822	1,013969405	0,737769713	0,97395081	0,9686929
FBXL4	4	4922	6480	46500	46502	FBXL4_TGGACTACCTCTGCATTGAG	FBXL4_GTTTAGCAGTGCTGTCCTCG	FBXL4_TGTTTCGAACTTATGGGACA	FBXL4_TTGGTCAGAGAGACCTACGA	2	1,44228185	1,05905844	0,738351524	0,973676394	0,9686929
PEX19	4	2559	6481	19263	19265	PEX19_TAATACTCTGCATGATGGGG	PEX19_CTGGGGCCCCGAAGCATCAG	PEX19_AGCCACTGCGGAGTTCGAGA	PEX19_AGAAGTGAATTCTTGTTGGG	2	1,442160234	1,179857188	0,738553805	0,972902609	0,9686929
KCNK12	4	6482	6485	58732	58733	KCNK12_CTTCTACTTCGTGGGCACCG	KCNK12_TTCTCGGCGCTCGAGAGCCC	KCNK12_CCGCCGTTCGCACCTCAACG	KCNK12_GCGCGGCCTCGTAGTGCCGG	2	1,44167398	1,01333776	0,739326882	0,972881586	0,9686929
TARBP1	4	3824	6494	38689	38690	TARBP1_GTCTATGGCCTCACACACCA	TARBP1_AAGAAGCCCATCTATACCCA	TARBP1_TCCAATGGAGCTACACGTAG	TARBP1_ACACCCTTATACCAACCACA	2	1,440581127	1,103094499	0,741187474	0,974290145	0,9686929
CLLU1OS	4	6497	6498	53846	53847	CLLU1OS_TAACCCCTGTTACTTACCAG	CLLU1OS_TGGAGGTAAACTTGTTAGCA	CLLU1OS_CCAAACTATGAGATTTCAGA	CLLU1OS_GCCATAGGAAGTACAAGTCT	2	1,440095955	1,012186521	0,742055684	0,974392607	0,9686929
KCNH5	4	3827	6500	58823	73457	KCNH5_GTGACCTACACATCATCAAG	KCNH5_TGGATTATATTGTCTCAACA	KCNH5_GTATAGCATCGGAGACTACG	KCNH5_CACGCCAATGAATAAAACAG	2	1,439853494	1,102587307	0,742481276	0,97391427	0,9686929
RXRB	4	5643	6502	36161	75352	RXRB_ACGGCTATGTGCAATCTGCG	RXRB_GGACAACAAAGACTGCACAG	RXRB_GCCCTGGCTGGATCCCGCAG	RXRB_GTGGCTTCACATCTTCAGGG	2	1,439611115	1,034639611	0,742863809	0,973380528	0,9686929
TAS2R38	4	3727	6503	38753	38754	TAS2R38_GCTTGCCAAGCAGATCAGGA	TAS2R38_AGGAGCAAAGAATAATACCC	TAS2R38_ACCAAGCCATCATCATGCTA	TAS2R38_CACCAAGAAAACGAAGGCAT	2	1,439489957	1,107258549	0,743049067	0,972589703	0,9686929
RAB4A	4	4806	6504	18551	18553	RAB4A_TTACAAATATGGGATACAGC	RAB4A_CTCAAATCATACAATAGGAG	RAB4A_AAAGGATGATCACAATGTTC	RAB4A_GAGAAGTTATTACCGAGGCG	2	1,43936882	1,061725084	0,743265369	0,971841145	0,9686929
TAS2R39	4	3770	6507	38755	38756	TAS2R39_GAGCTATTCTGGATACACTC	TAS2R39_TTGTCTGAGATCAATGTGGT	TAS2R39_CATTTGCAATGATACCAATG	TAS2R39_GCAGAACATGCTGTGACTGA	2	1,439005531	1,104910711	0,743914273	0,971659214	0,9686929
PEX5L	4	3774	6514	19237	73270	PEX5L_GCTGTGAGTTATACTAACAC	PEX5L_TTCATCCTTAGATCTAGGTA	PEX5L_GCAGTTCCTCGGGATAACCC	PEX5L_CAGAGAAAGTCATCGATGGA	2	1,438158583	1,104292823	0,745420371	0,972596103	0,9686929
PFN3	4	3837	6515	19151	19152	PFN3_GTTGTCCGCATGGCCCACGA	PFN3_GGTCGCGGATGACGCAGCAG	PFN3_TGCGGACAACAGCTGCGTGT	PFN3_TGCTGGACGCACGCACCAAG	2	1,438037673	1,101202448	0,74564268	0,971857743	0,9686929
FBXO33	4	58	6519	46516	72255	FBXO33_AAATACATACCTCAGCAAGG	FBXO33_GCCACAGGGCCGGATAGAAG	FBXO33_GCCGCTCAGATAGTTCTCGG	FBXO33_CAGTAAACTGAGGTGCTCCA	2	1,437554239	1,978187945	0,746465827	0,971903236	0,9686929
CNKSR1	4	6522	6523	54096	54097	CNKSR1_TATAGTTGGAGACATTGATG	CNKSR1_GAAGGGTTTGTACACATCAT	CNKSR1_CTGTTGCGAAAGGCACCGGG	CNKSR1_GATACCGGAGACCCCCCCAC	2	1,437071135	1,010073036	0,747267944	0,971921282	0,9686929
GPAM	4	6530	6533	64055	64056	GPAM_ATATCAATGAAACTCACACA	GPAM_TGGAACATTCAAATTCACAA	GPAM_AGCCTGTGGAGTGTAGCAAG	GPAM_CAACAGATGAATCCCTACGA	2	1,435864816	1,009278226	0,749314796	0,973556526	0,9686929
TADA2A	4	2414	6534	38476	38477	TADA2A_ACTTGATATAAGGCTCCATG	TADA2A_TTCTAAGGTTGATTAATCCA	TADA2A_AAGGAGTCAAAGGTAGGTCG	TADA2A_GGCGATTTGCAAGAATTGTG	2	1,435744298	1,188038453	0,749528093	0,972808567	0,9686929
CLASP1	4	4363	6535	52636	52637	CLASP1_ACCTACGTGTACTCACCAAG	CLASP1_GACATGTAGGAGAACGTGTG	CLASP1_GGGAGGCTTGTATCACGTTG	CLASP1_GCCTCTACACCTGATAACCG	2	1,435623799	1,076835601	0,749717356	0,97203102	0,9686929
KCTD4	4	2455	6536	58117	58118	KCTD4_GATAACCACGATCGTTCACA	KCTD4_AGAGGAAGTGAAATCCAGGT	KCTD4_ACACTGATGACCCTCAACGT	KCTD4_GGAGAACTTCTATTGCCCGA	2	1,435503321	1,184621756	0,749936662	0,971294017	0,9686929
FAM91A1	4	228	6537	46246	72243	FAM91A1_TTTGTAATGAATCGAGTGCA	FAM91A1_AAATTGCCATAGAGGCGTGG	FAM91A1_ATTTATCATGTCACTGGACA	FAM91A1_TTACGATATAGAAATAACTT	2	1,435382864	1,681300331	0,750137942	0,970535239	0,9686929
GPR31	4	5567	6549	63965	63966	GPR31_GTAGAAACTGTGGCACCTGG	GPR31_CTGCATTGCAGAACACGATG	GPR31_GCTTGGCATCTGGGCCGTGT	GPR31_GGTTGACCTTAAGCCGAGGG	2	1,433938973	1,034049012	0,752707522	0,972838967	0,9686929
RWDD2B	4	2327	6553	36144	36145	RWDD2B_GTATACTGAATGCCACAGAG	RWDD2B_AAGAAAGAATATTCTAGAGT	RWDD2B_CAGGGAACATACTGGCTAGC	RWDD2B_TTCTGCCTGAAATTACTGTC	2	1,433458331	1,194100745	0,753547692	0,972905031	0,9686929
KCTD17	4	6277	6554	58125	58126	KCTD17_ACCTCCATAGGATGAGACCG	KCTD17_GAAGGACTACACGGTCACCC	KCTD17_GAAGCGCCAGCCATCAGACA	KCTD17_TCTTTGATGATGCGGATCAG	2	1,433338221	1,014242182	0,753750975	0,972149532	0,9686929
RSAD1	4	2475	6557	36700	70843	RSAD1_TCTAGCCAGTCCCCACACGG	RSAD1_TCGCAGCTGAGATGTACCAG	RSAD1_CTGCCAGTAAGTCCAATTGT	RSAD1_ACTCGGCCTGCGATGCTCTG	2	1,432978015	1,181773375	0,754353815	0,971910401	0,9686929
FCAMR	4	6556	6559	46438	72301	FCAMR_AAAAAAGACCCCATCCGAGA	FCAMR_TCTGCAAACAGGAAGTGGTG	FCAMR_CCACACGGTCACGATAGCGA	FCAMR_ACACAACTTACGTGAGATTG	2	1,432737979	1,007094246	0,754761383	0,971420443	0,9686929
PEA15	4	4344	6560	19815	19817	PEA15_CATCCCCAGCGAAAAGAGTG	PEA15_AGTCAACCACCATAGTGAGT	PEA15_AGATCTAGAACAGCTCAAGT	PEA15_GCTCTCCAGGAAGCTAAACC	2	1,432617992	1,076108694	0,754972677	0,970679156	0,9686929
TBP	4	6550	6566	37910	37923	TBP_ACGTCCCAGCAGGCAACACA	TBP_CCAATGATGCCTTATGGCAC	TBP_GATAAGAGAGCCACGAACCA	TBP_GTTTCGGGCACGAAGTGCAA	2	1,431898495	1,006817398	0,75619538	0,971238441	0,9686929
TBL2	4	4357	6572	37917	37918	TBL2_GACATTGGCATTGCTAACAC	TBL2_TGGTCATCTTGAAGACACGG	TBL2_ACAATATCAGCGGATTCGGA	TBL2_CGAACTAAAGGGCCACTCCG	2	1,43117973	1,074858167	0,75742309	0,971802987	0,9686929
KCTD2	4	6570	6577	58107	58108	KCTD2_AGGAGCCTATCTGATTGACA	KCTD2_TTGTGCGGCTGGTTAAGGAA	KCTD2_CGGGTCCCGGACCACCCGAG	KCTD2_GTGACCACCAGACAGACCTT	2	1,430581318	1,00568322	0,758424485	0,972076289	0,9686929
GPR33	4	6547	6579	64031	64032	GPR33_ATCAAGGCAGTGGATTCATG	GPR33_CACCCATAGATAGAGGCCAT	GPR33_AAGGTAACGATCAAGACCGA	GPR33_ACATCATGACCGTAAAGGAA	2	1,430342095	1,006110715	0,758861094	0,971625886	0,9686929
KCTD6	4	6548	6580	58121	58122	KCTD6_ATCCGGGTAACGCGTCAATG	KCTD6_GCAACTAACCATCACCACTA	KCTD6_TATGATGACAGCCACTGGGT	KCTD6_TCAATAAAGTAATTGCCTTG	2	1,430222513	1,00602708	0,759073389	0,970889511	0,9686929
CNOT1	4	6016	6585	53952	76105	CNOT1_TTTCTTAAGACGCTGCGCAG	CNOT1_TGCAATTGGCTACCATGGTG	CNOT1_ATGGCGCAAGGTATGCCAAG	CNOT1_ATGTCGTGGTAGCTGTACTG	2	1,429624911	1,019188869	0,760098818	0,971193619	0,9686929
RRH	4	6586	6587	36896	75814	RRH_GTTTAATGGATAGCGTGACA	RRH_GGCAAGCATTGGATTACTCA	RRH_ATGGTACACGTAGCACCAGT	RRH_ATGACCACCAACACTTACAT	2	1,429386011	1,004706584	0,760542436	0,970754475	0,9686929
CKAP2	4	2500	6593	52357	52358	CKAP2_GCAAAAATAATACAGTGGTG	CKAP2_CTGAGTAACTACTGAATTAG	CKAP2_AAGTCATCACAGTAATACCC	CKAP2_CCTGTGCTTGGATCTTATCG	2	1,428669797	1,177657086	0,761778157	0,971326233	0,9686929
PGPEP1	4	6582	6594	19367	73436	PGPEP1_GACACAACAAGGGCTACAAG	PGPEP1_GAGACTCATCCCCGCCCTGT	PGPEP1_GTGCAAGCGAGTCACCACGT	PGPEP1_ACATTTCTCCAGTGTGACTG	2	1,428550498	1,00438345	0,761994458	0,970598313	0,9686929
KDELC2	4	6595	6600	57961	57962	KDELC2_GAGTGGGTGATGTCATACGT	KDELC2_ATTTGCTGGAGATTGATGCT	KDELC2_ATGTCCCTAAACCTTTGGAC	KDELC2_TCACAGTACTCATGGTACAC	2	1,427835131	1,003718544	0,763269234	0,971218747	0,9686929
CIZ1	4	6603	6604	52355	52356	CIZ1_GAGACCGGCAGTGTCATACG	CIZ1_ATATCCACAGGTCCACACAC	CIZ1_GTGTCTGTGGATGGTATCCG	CIZ1_TCGGCCTGTGGCCTAGATGT	2	1,427358621	1,003291661	0,764112409	0,971289278	0,9686929
CITED4	4	1188	6605	52353	52354	CITED4_GCAGAGTCCGGAGCGCATGA	CITED4_GCGCCCCCCAACGCTCCGGG	CITED4_CCCGAAGGCCCCGTACGCCA	CITED4_CCTGTGGCGACGCCGTACCC	2	1,427239544	1,327045843	0,764307681	0,970536941	0,9686929
GP1BA	4	2481	6607	64356	64357	GP1BA_ATGAGTAGAATAGACCCCAG	GP1BA_CATGTGAAGTGTGAAATTTG	GP1BA_TTTCCCGTCTACAAATACCC	GP1BA_TCTCACAGTTGCATAACCAG	2	1,42700145	1,178312159	0,764696222	0,970031318	0,9686929
FCHO2	4	5214	6611	45773	45774	FCHO2_TTGCTGAGTCAAAAGGCACT	FCHO2_TCAAGAGATGGTCCAAATAG	FCHO2_AACCATTCAGAGCATAACTC	FCHO2_GCTGCCAATACTCCAACAGT	2	1,426525503	1,041330766	0,765576448	0,970149805	0,9686929
TBX18	4	2510	6612	38010	38011	TBX18_TTACGGATGACGTGCACTCG	TBX18_CATTCTGGCGACCATCACTA	TBX18_TCTCATCCAAGTCTCCCCCG	TBX18_TGCCATGGATATTGTACCAG	2	1,426406567	1,175746724	0,76578574	0,969418703	0,9686929
PDZD8	4	6581	6613	19745	19766	PDZD8_CAAGTGTCAAAACCAACCCA	PDZD8_ATGCCTAGCTACATCAAACA	PDZD8_GCGGAGGTGGAGTACAACGG	PDZD8_AAGTAGCAAGTCTCCCGCGT	2	1,42628765	1,003275694	0,765998035	0,9686929	0,9686929
KBTBD6	4	2918	6618	58459	58460	KBTBD6_CCTCCCGAATTGAACCCATG	KBTBD6_CTGCTGTGATCCATACTCGG	KBTBD6_TGAGCAGACAGTGTGCCATG	KBTBD6_TCAAGTCCTTCTACGATGCG	2	1,425693368	1,146289433	0,767062518	0,969045169	0,969045169
GPR34	4	338	6624	64033	64034	GPR34_TCTGTAATGGAAACACATTG	GPR34_TATAAAGCGCATTCTGTGGG	GPR34_AATACCCAGAAATACATAGA	GPR34_TCGGTCTATACAGCAACGGA	2	1,42498089	1,59154935	0,768388365	0,969726565	0,969726565
PGM5	4	6634	6636	19356	19359	PGM5_CCGTCAGGGCTGCACCATGG	PGM5_CAGCTGGGGTCTCATATACA	PGM5_GGTTAAGATAGATATCCACT	PGM5_CGCATTGACGCAATGCACGG	2	1,423558089	1,000663543	0,770890851	0,971889999	0,970477293
TBX2	4	6631	6637	38016	38017	TBX2_CCAGTTCCACAAGCTAGGCA	TBX2_GGGAGCGGCGTAGTCCCGAG	TBX2_CTTATAGCGGCAATCGTCAG	TBX2_GCTCGCACTATGTGGAAGCG	2	1,423439652	1,000674548	0,771123175	0,971189861	0,970477293
GP6	4	6632	6638	14593	64369	GP6_GCAGAACCTACCTGCTACCG	GP6_GCTGACCCGGAAATCAAACG	GP6_CCTGGTCCGGATATGCCTCG	GP6_CGGTACAGGTCCACGCCCGG	2	1,423321234	1,000591926	0,771344483	0,970477293	0,970477293
FBXO42	4	6643	6647	46367	46368	FBXO42_TAGACATAATAGGTCCATGT	FBXO42_TGTTTAGGTCAAGTCTCCAG	FBXO42_CCAGGAAGGAAACATTCAGT	FBXO42_ACTGCATTGTGACAACCCAT	2	1,422256372	0,999802287	0,773226104	0,971852993	0,970967026
CLDN3	4	2576	6652	52516	52517	CLDN3_CGACCAGGACACCGGCACGA	CLDN3_CATCACGTCGCAGAACATCT	CLDN3_GGCCCGCGCCCTCATCGTGG	CLDN3_GGGCAACGCGCAGCACACGA	2	1,421665477	1,168321937	0,774274564	0,972179774	0,970967026
GPR180	4	6653	6658	63992	63993	GPR180_TACTAAACCCAGATGCCGAA	GPR180_TCACAAAGTACACTAGGACT	GPR180_ACCTACCATGGAACTCGAAG	GPR180_GGCGTAGAATCCCACTGGAG	2	1,420957057	0,998919334	0,775560356	0,972803579	0,970967026
KCNT1	4	2579	6662	58055	58056	KCNT1_GACTCACCAGTTGATCTCGG	KCNT1_AGGCAGCACTCACTCTACCA	KCNT1_AAGTTCTTCCGCGAGTACGA	KCNT1_GCACTCACCCCGTGAAAACG	2	1,420485172	1,167505501	0,776406534	0,972875261	0,970967026
RSPH9	4	6660	6666	36684	36685	RSPH9_TGTCATTGACCAGATTGACA	RSPH9_CGATGTAGTAATCGGCGACG	RSPH9_AAAGGTCCGATTGACATGGG	RSPH9_CACCTATAGAGCGTCTTGCG	2	1,420013603	0,9982846	0,777292769	0,972996938	0,970967026
RSPO3	4	4601	6671	36692	36693	RSPO3_TTCTGTTTCAGTGCACTGTG	RSPO3_TGTCTCTCTTCATGTCCAAG	RSPO3_ACTAACGTTAGGATGCACTG	RSPO3_TTGAACTTTATGGAATACAT	2	1,419424585	1,05935712	0,778332217	0,973309963	0,970967026
PGBD4	4	6675	6676	19446	73446	PGBD4_GCTCTACATCAAGTGACTCA	PGBD4_TCTGTTTGGAGTATATACAG	PGBD4_GAGATATATTAAAGTTATCG	PGBD4_AAAGTCAGTCTGGTTATGTG	2	1,41883606	0,997347358	0,779374669	0,973626106	0,970967026
RABGEF1	4	4584	6678	18470	18478	RABGEF1_CCCAGAAGTGTCTGATATGG	RABGEF1_GCATCCTTTCGGCCACATTG	RABGEF1_AGGAAGTCATCCGCTGACGC	RABGEF1_CAGGCAGAAGCAGATTCAGG	2	1,418600788	1,059594894	0,779796256	0,973166785	0,970967026
CLDN8	4	6681	6684	52535	52536	CLDN8_GGTGCATTTCATGCCAAGGA	CLDN8_CCGGACCTACAGGCAGCCAG	CLDN8_GACTGTGGATGAATTGCGTG	CLDN8_CTTCATTGAAAACAACATCG	2	1,417895443	0,996737977	0,781044996	0,973739615	0,970967026
KCNC2	4	3645	6689	58753	58754	KCNC2_GTGTGTGCTCACTAGCTGAA	KCNC2_CACTCCTTCTACATACGTCA	KCNC2_AGCGGCCAGATTTGCCGTCG	KCNC2_GCGGTAGTAATTGAGCACAT	2	1,417308195	1,100264366	0,782065417	0,974026929	0,970967026
PENK	4	2612	6693	14493	19721	PENK_AATGGATGAGCTTTATCCCA	PENK_AGCCCCCATACCGCTTGGCG	PENK_GCTTGCGTAATGGAATGTGA	PENK_TTTGCTAGCCAAAAGGTATG	2	1,416838749	1,163212494	0,782887562	0,974066967	0,970967026
TBC1D31	4	463	6698	38144	38145	TBC1D31_AGCTACTCAGAGTATTACAG	TBC1D31_TATTGTGGACTATCAAACAC	TBC1D31_AGGCGACTGCTTAATTGCTG	TBC1D31_ATGCAATGTACCGTCCATGT	2	1,416252382	1,519923845	0,783971072	0,974431786	0,970967026
RAB33A	4	6688	6699	18944	18949	RAB33A_AGATGCGAATCTGCACGTAC	RAB33A_GACTGAAGCCACCATCGGCG	RAB33A_AGACCACGGCATGTACGTTG	RAB33A_GGTACCCCCGCAGAAGCGGA	2	1,416135167	0,995695815	0,78419238	0,973725281	0,970967026
GPBP1L1	4	33	6703	63714	63715	GPBP1L1_GGCATGAGCCAACGTAGTGG	GPBP1L1_GGTGTCCCAATAGGTCTGCA	GPBP1L1_CAGAGGAATTATGTCGACGG	GPBP1L1_GGAGCTGATCTCAATTGGAG	2	1,415666503	2,089487921	0,785025541	0,973779167	0,970967026
KCTD11	4	4385	6704	58139	58140	KCTD11_CCCAACCTCAATTCCCAAGG	KCTD11_GTGCACTTCTCTGCTCGCCG	KCTD11_GCTGTCTCTCCGTACCCACG	KCTD11_AGCACCTAGACACTCAGAGT	2	1,415549386	1,065905071	0,785235834	0,973061088	0,970967026
KCNA7	4	3650	6706	58791	58792	KCNA7_TGGAGCCATTCAGCGGAGCG	KCNA7_GGATAGCCACAAAATCGATG	KCNA7_CATCCTGAGAGTCATCCGAT	KCNA7_TCTACTACTACCAGTCCGGT	2	1,41531521	1,099014955	0,785659424	0,972608503	0,970967026
TAF1D	4	6709	6711	38823	38824	TAF1D_CCAGCCAACAGGAAGACCAC	TAF1D_ATATAGCAAGCTGTTGCAAG	TAF1D_CTGTGGAACTTGCAAATCGA	TAF1D_TCATTGAAGCAAATGAATGT	2	1,414730112	0,994508681	0,786782989	0,973022493	0,970967026
RAB28	4	6721	6724	19084	19087	RAB28_TTGTAATATCATATACCAAG	RAB28_ATAGGAGGGCAGACAATAGG	RAB28_TTTAGAAGATTGGTATACTG	RAB28_AGCAAAACACGTAGTTAAGG	2	1,413211131	0,993473255	0,789609927	0,97554012	0,970967026
FBXW2	4	6640	6726	46357	46358	FBXW2_ACTGTGTCCAATTAATGACG	FBXW2_ATATGCACTAGTATTTAGCG	FBXW2_TCACCTGATTAGTCTGAGTG	FBXW2_CAGCATGTGAGTAAAGTCTG	2	1,412977733	0,995233054	0,790009483	0,97505675	0,970967026
GPR25	4	2427	6728	63956	71904	GPR25_CAACCCCCGGTAGACCAGGG	GPR25_GGCCAGCAGCCACACCACAA	GPR25_CGCCTCGAGCAGCTTCACCA	GPR25_GGGATGTAGACGTAGCCGTA	2	1,412744412	1,175486667	0,790451098	0,974626204	0,970967026
CLDN17	4	2589	6735	52666	76000	CLDN17_GAATTGCATCCGACAAGCCA	CLDN17_GCCACAGATGCCAATAAGCA	CLDN17_AGTGCACAGGCTCTAACGAG	CLDN17_AAAGCTGATACTCTCCACTG	2	1,4119284	1,162474965	0,791969213	0,975522517	0,970967026
GPR182	4	6732	6737	63994	63995	GPR182_CGTGGCACTCAGACAAAGTG	GPR182_TGACATAGCGGTCGACACTG	GPR182_AGTTGACGCATATCACCAGG	GPR182_GGTGCCATGAAGAGGCACAT	2	1,411695428	0,992463087	0,792388798	0,975065257	0,970967026
RSPH3	4	4751	6740	36676	36677	RSPH3_GCCAAGCTCCACCGAAAGCG	RSPH3_TGTCGCCTCTCCTCGCGTCG	RSPH3_GGGTTGCTGGGCAACCGATG	RSPH3_TATGACAGAAGGGTAATTCG	2	1,411346114	1,049713119	0,793059732	0,974917896	0,970967026
S100B	4	6742	6743	35952	35953	S100B_GGACAAAGTCATGGAAACAC	S100B_GCTGAAGAAATCCGAACTGA	S100B_ATTGGTGGAAAACGTCGATG	S100B_CCTCCCTTCCAGAATATTGG	2	1,410996974	0,991885	0,793748692	0,974792965	0,970967026
PECR	4	4423	6744	19800	19801	PECR_ATGGAAATCCAGCTTTAGTA	PECR_GTAGAAGGTACCCGTCAGGT	PECR_ACAATGCAACATCCGGAATG	PECR_AGAACTGATGTGTTCAGCAG	2	1,410880632	1,062040669	0,793963992	0,974087166	0,970967026
RABL2B	4	2586	6748	18684	18685	RABL2B_GATGGTCCTTCCATCTACCG	RABL2B_TGCAGGTGTTTGATGTACAG	RABL2B_AACCGAGTGAGTTGGACCAA	RABL2B_GCATGCCTCCTACTACCACA	2	1,410415459	1,161943797	0,79481718	0,974164596	0,970967026
KCTD1	4	6733	6753	58134	58135	KCTD1_CTGGGGCCACACGCACGACG	KCTD1_TTGAGACTGTCCAAAACAAT	KCTD1_GCGCCTGTCCACATTGATGT	KCTD1_TCACCAAATACCCTGAATCC	2	1,409834426	0,991509679	0,79590069	0,974523883	0,970967026
CLDN11	4	6754	6756	14463	52707	CLDN11_GACCGAGGCAGCAATCATCA	CLDN11_GTCAGCAGCAGTAAAATGGC	CLDN11_CCCCGTGGCCATGACGCAGT	CLDN11_GGTCACCACCCAGTCATTGG	2	1,409486037	0,990855547	0,79653958	0,974338593	0,970967026
RSPH10B	4	6705	6757	36669	36670	RSPH10B_AAGAACGGGCGTGTGTACGA	RSPH10B_AATGGACTCTTCGTATTGGG	RSPH10B_AAGGACTCATGCATGGACAG	RSPH10B_GGAAGACAACATGCGCCACG	2	1,409369946	0,991920735	0,796785923	0,973673977	0,970967026
FBXO17	4	6289	6760	46472	46473	FBXO17_AAGATGAGATTGCGGCCGAA	FBXO17_TGGGCGGCATCGCGTGACCA	FBXO17_GGGCCGCGCACTCTACGCAG	FBXO17_CATAGAAAAGAACCTAACAC	2	1,409021787	1,001780658	0,797401781	0,973461778	0,970967026
PRDM1	4	5724	6761	22811	72118	PRDM1_TTTGGACAGATCTATTCCAG	PRDM1_GGGGAGCGAGTGATGTACGT	PRDM1_AGGATGCGGATATGACTCTG	PRDM1_GGACGCGTTCAAGTAAGCGT	2	1,408905773	1,016937904	0,797603061	0,972744386	0,970967026
CHRNA1	4	6153	6762	53025	76424	CHRNA1_GCTGATACAGCTCATCAATG	CHRNA1_GGCCACGACAGAGCCGTCGT	CHRNA1_ATTTAAAGACTACAGCAGCG	CHRNA1_TGGGTGATCAAGGAGTCCCG	2	1,408789777	1,005150282	0,797837387	0,972068675	0,970967026
RCN3	4	2263	6765	17661	17663	RCN3_ATGGGGAGCGTCGCTCAGGG	RCN3_ATTCGACCAACTCACCCCAG	RCN3_GGCCTGGGACACGTACGACA	RCN3_GGGCGCGTAGTGGCCATAGG	2	1,408441907	1,18708614	0,798455248	0,971861126	0,970967026
CDC42EP5	4	3503	6766	55670	55671	CDC42EP5_TCCGGCACACGCTGCACGTG	CDC42EP5_TCGTTCCTGAGCCGCCACGG	CDC42EP5_CAGGAACGAGGTGTCCCCGA	CDC42EP5_GTGTGCCGGAAGTCGCCGAG	2	1,408325988	1,103132442	0,798675555	0,971170571	0,970967026
FZD1	4	6763	6770	65571	65572	FZD1_TGGACCAGCAACCCTCAGCA	FZD1_CACGGTGCTTACGTACCTGG	FZD1_GTGTAATGACAAGTTCGCCG	FZD1_GTACATGAGCCCATACACCT	2	1,407862505	0,989838754	0,799551776	0,971278167	0,970967026
KLK9	4	6773	6774	14450	58990	KLK9_CACAGAAGAGCCGAGTAAGG	KLK9_GGGGGAAGAAGTCCGTAACC	KLK9_AGGTATCTGTGGGTCCGCCT	KLK9_TTCCTCGGCCCCGATGGCAC	2	1,407399328	0,989379823	0,800433003	0,971391627	0,970967026
PAX6	4	3517	6776	20590	20592	PAX6_AAGTCCCCGGATACCAACCA	PAX6_GAGACAGATTACTGTCCGAG	PAX6_AGAATTCGGGAAATGTCGCA	PAX6_GCTAGCGAAAAGCAACAGAT	2	1,407167854	1,101812313	0,800870613	0,970967026	0,970967026
TMC3	4	6772	6780	27386	74208	TMC3_ACAAGCCATCTCTAAACTGT	TMC3_ATTATCTCCAGAGCATCGCA	TMC3_TATGAGCAGAATGCTCGCCA	TMC3_CCTTGGCGTATTTCCTAGTG	2	1,406705135	0,989055439	0,801764858	0,971096336	0,971096336
GGT6	4	5733	6788	66600	66601	GGT6_GGCCCTGGCGTATACCACCA	GGT6_GCTCTACTGAGTCTACTGGC	GGT6_CGCTGGTTCTAAACCCCCGG	GGT6_TGGTGCATCCTCATGCCACG	2	1,405780613	1,01511708	0,803481249	0,972220197	0,971098253
PAWR	4	3543	6790	20610	20611	PAWR_ACCGCCGCCCCAGCGTGACG	PAWR_GCAAGGGGCAGATCGAGAAG	PAWR_CTCAACAACAACCTCCCGGG	PAWR_AGTACGAAGATGATGAAGCA	2	1,405549673	1,099636138	0,803911849	0,971787559	0,971098253
TMC6	4	6791	6793	27395	74206	TMC6_AAAGAAGCTCACGCCCACAG	TMC6_AGCAGGACAATATTCGCACC	TMC6_TTGAGGAGGCCAACCACCAG	TMC6_AGGGGCCCATACCAGCACGC	2	1,405203406	0,987873871	0,804584787	0,971648425	0,971098253
CDC42EP4	4	3501	6799	55667	55669	CDC42EP4_CCCGCGGCCCCATTCCGACG	CDC42EP4_CGCATGCTTCAGCCCGTACG	CDC42EP4_CTCCAAGCGCCGTTCCCGAG	CDC42EP4_TTCCGCCACACCATGCACGT	2	1,404511383	1,10133129	0,805875585	0,972254986	0,971098253
PAX8	4	3591	6802	20646	73268	PAX8_TCTGTGAGTCAATGCTTAGT	PAX8_CAGAGGTCTGCCATTCACAA	PAX8_CCACGCAGCTGTCCATAGGG	PAX8_GAGCCCAGGGAATCCGACTG	2	1,404165629	1,096451081	0,80649645	0,972052905	0,971098253
KLK2	4	6809	6810	59033	59034	KLK2_GGCTGTGTACAGTCATGGAT	KLK2_TCATATTGTAGAGCGGGTGT	KLK2_ACAATCCGAGACTGGATGAG	KLK2_TCACACACTGAAGACTCCTG	2	1,403244449	0,98648797	0,80823387	0,973195665	0,971098253
RCCD1	4	2885	6812	17675	17676	RCCD1_CACAGAATGCCAGCCCCCCG	RCCD1_ACCACATTCTGGGCCCACAA	RCCD1_AGGACGCGTGGGCCTCGGAG	RCCD1_GTGCTCACGGGTCACGAAAG	2	1,403014343	1,137127324	0,80870753	0,972815984	0,971098253
TM6SF2	4	6803	6813	27098	27099	TM6SF2_CAAGGATGAGATATATGACA	TM6SF2_CTGACTCACCAGCATAGAGT	TM6SF2_TGGTTGAGCGCGTAGGACAC	TM6SF2_GGGTAAGGCACTCACCATGT	2	1,402899319	0,986450705	0,808930841	0,972136186	0,971098253
CDH1	4	3554	6814	55961	55962	CDH1_AAGTCACGCTGAATACAGTG	CDH1_TGAACCACCAGGGTATACGT	CDH1_CTGGAGATTAATCCGGACAC	CDH1_GCAATGCGTTCTCTATCCAG	2	1,402784313	1,097678631	0,809156155	0,971460115	0,971098253
GIMAP5	4	4836	6817	66427	72568	GIMAP5_TGGAGGGCGTGTCAACCACC	GIMAP5_ACCCACAAAGAGGACTTAGG	GIMAP5_TACTGTGCCTTCAACAACTG	GIMAP5_GCTGCGGGAAAAGTGCCACA	2	1,40243941	1,042181994	0,809815072	0,971305432	0,971098253
TM7SF3	4	3550	6820	27044	27073	TM7SF3_ACAGCTGTCACTGGAAGCGT	TM7SF3_CAGAGCAGAGTACATGCACT	TM7SF3_TAAAGCCACATACTCACCTA	TM7SF3_AGACGTACCTCGCATAGCCT	2	1,402094676	1,097542597	0,810429929	0,971098253	0,971098253
RNASE12	4	6824	6825	35694	72695	RNASE12_TAACTCTTTGTATGATCATG	RNASE12_AGCATGTCTTCATCCATGAG	RNASE12_GAAAGCAGAAAATGGCCGAA	RNASE12_GAACGGGAACGTCATTCTGA	2	1,401520497	0,985288501	0,81150042	0,971436911	0,971436911
RNASE6	4	6830	6837	35770	76336	RNASE6_TTACTGCTGCTGGTTCTATG	RNASE6_AATTTCAAACCAGTGAGCCT	RNASE6_CAATGCAACAGGGCAATGAG	RNASE6_GCATTGTCTGCAAAAATCGT	2	1,400144386	0,984465751	0,813991891	0,973474298	0,973474298
CD8A	4	2363	6846	55765	55766	CD8A_CGAGCAGCCCGACGTCGGGT	CD8A_CTCAAACTCACGGAGCAGCA	CD8A_AGGTTCCAGGTCCGATCCAG	CD8A_GCAGGAAGACCGGCACGAAG	2	1,399114076	1,17391146	0,815981662	0,974908323	0,974088083
TMEM100	4	6850	6852	27466	27467	TMEM100_AACTGAATCTCACTGACCAG	TMEM100_CAGTTGATGGCTGCTACAGG	TMEM100_TGAAGACAACCACAGCAAAG	TMEM100_GGCTCACATGGCAGCGACGA	2	1,398428045	0,983159843	0,817284477	0,975519613	0,974088083
CD99	4	1506	6855	14446	55751	CD99_TCTTACCGGAGGAACTAGGG	CD99_CTCCGCTCGCTCACCCGGGG	CD99_CACCTGAAACGCCATCCGCA	CD99_ATCCCCAAGAAACCCAGTGC	2	1,398085282	1,263723142	0,817952408	0,975372649	0,974088083
CDA	4	6857	6858	55757	55758	CDA_AATCATCTTGCATGTCACTG	CDA_TGAACGGACCGCTATCCAGA	CDA_CCACAGGAAAGTGACTGTAG	CDA_GAAAATGCCTGCTACCCGCT	2	1,397742686	0,982660906	0,818601312	0,975203302	0,974088083
TMEM104	4	6843	6859	27447	27474	TMEM104_TACATGTTTAACCTCATCGT	TMEM104_AGAAGGTGAACGGTCCGAGG	TMEM104_TCATCCGGGACAACTACGAG	TMEM104_ACCTTTATTGAAGAACATGG	2	1,397628525	0,982916574	0,818813607	0,97451465	0,974088083
KNTC1	4	3224	6861	58903	58904	KNTC1_ACTCTCCTTCATCAGTCACG	KNTC1_ACAACTTGTAGACGACGCTA	KNTC1_AAACATTCGGAACACTATGG	KNTC1_AAGCTAACGATGAAAATCGG	2	1,397400259	1,113204976	0,819245209	0,974088083	0,974088083
RIMKLA	4	6868	6869	35813	72658	RIMKLA_GAAGCATAGAGCCTATGACC	RIMKLA_ATGCAATTTAAGATGCTCTG	RIMKLA_GACAGAACAAGGCAAGCAGT	RIMKLA_GGAACAGGTAGGGCACATCG	2	1,396487939	0,981788455	0,82102669	0,975265808	0,975265808
CD81	4	6873	6874	55778	74214	CD81_GACAAAGCCCCAGATGCCGG	CD81_TGATGACGCCAACAACGCCA	CD81_TGACAGCGCCCACAGCGATG	CD81_CTCCCAGCTCCAGATACAGG	2	1,395918343	0,981392448	0,822133232	0,975640303	0,975539223
KMT2D	4	6878	6879	59053	59054	KMT2D_GGTGGAAATTCCCGCCAACG	KMT2D_TTCGGGGTAGACCTCCATAG	KMT2D_CCCCTATCCTAGTCCTACGG	KMT2D_CCTTCGAAGCGAAAGTACTG	2	1,395349211	0,980996791	0,823253793	0,976030698	0,975539223
CDC25B	4	1459	6886	55559	55560	CDC25B_TGGATGTACCATCAGGTCGG	CDC25B_GGCACTTGCTGTACATGACG	CDC25B_CGCCCGTGCAGAATAAGCGG	CDC25B_TGGTGATGTTCCGAAGCACG	2	1,394553204	1,268433475	0,82483099	0,976961201	0,975539223
CDC34	4	1462	6896	55558	55571	CDC34_CATCTTGGTCAGGAACCGAA	CDC34_TCAGGAGGGAGATCACACTC	CDC34_CCCAACACCTACTACGAGGG	CDC34_CGAGGGCGATCTATACAACT	2	1,393417624	1,267445709	0,827073113	0,978676726	0,975539223
GGA2	4	5460	6900	66545	66587	GGA2_TCTAAAGAGCAACCACCCCG	GGA2_AGCCACAGACCCAAGCATGT	GGA2_AGATGTGCATGAACCACTGT	GGA2_TCTTTCAGGTCGTGTATGAG	2	1,392963909	1,016793002	0,8279253	0,978745824	0,975539223
GABRA1	4	1510	6902	65926	65927	GABRA1_GCTACAACCACTGAGCGTGC	GABRA1_GAAGATATCAGTCTTCACTT	GABRA1_CCATTAGGTTATTTAACCGG	GABRA1_CAAACTCCTGCGGATCACAG	2	1,392737162	1,26050787	0,828401964	0,978371285	0,975539223
TMED6	4	6903	6905	27450	74200	TMED6_AGTAATCAGCATAATCACTT	TMED6_GGCAGGTTCAGCGGACAGTG	TMED6_GCCATCATGATACCTCCAGG	TMED6_GTGTCTATGAGAAATCCCTG	2	1,392397179	0,978967089	0,829101939	0,978260948	0,975539223
GABPB2	4	253	6907	65924	65925	GABPB2_GTAACTCTACGACATCTCGA	GABPB2_GACCATATTGAGCTGCAAGG	GABPB2_GAAGTTTGGATATTACCCAG	GABPB2_CGATGGACATGCGCACATCG	2	1,392170616	1,637315099	0,829512511	0,977809681	0,975539223
KMT2C	4	2407	6909	59050	59052	KMT2C_CTGTTGCCAATACACAATCA	KMT2C_CCCATGCGACGACCTCCCCA	KMT2C_ATTCAGACATTAGGCCATCG	KMT2C_GCACACGGTCTAGTTCTCAG	2	1,391944127	1,166707357	0,829965141	0,977408806	0,975539223
GGA1	4	5382	6911	66556	66557	GGA1_GGAACTTGCCCACTTCGTCG	GGA1_GAAGAGGGTGAATGCCATCG	GGA1_ATCACATTCTTCGGCCGTGG	GGA1_CCGACTGGCGAGTGACACAG	2	1,391717711	1,0185789	0,830418773	0,977009874	0,975539223
TMED2	4	3525	6913	27376	27377	TMED2_AACGAAATAGCCCGAGACCG	TMED2_ATTACAGGACCAGATAACAA	TMED2_GATGGGCCTCATCTTCGAGG	TMED2_GATGTTCACCATTGATATTG	2	1,391491368	1,093552164	0,830864394	0,976602286	0,975539223
RING1	4	6910	6914	35900	35901	RING1_TAAGATCTATCCTAGCCGGG	RING1_CTCCTATTACCCGCTCCGTA	RING1_GACCACAACGATGAGTGGGG	RING1_GGGGGAGCAGTGTAGGGACA	2	1,391378225	0,978303106	0,831086704	0,975933244	0,975539223
TKFC	4	3475	6927	27171	27172	TKFC_GGTCAGAACGGAGGGCCACG	TKFC_CAGGGAGCGGACGGTAGCGT	TKFC_GATCGCAAAGCAGGTGAACG	TKFC_TATCGTGAAGAACTACACTG	2	1,389909024	1,095416588	0,8338836	0,978285898	0,975539223
TJP3	4	6920	6928	27225	27226	TJP3_GTACAGCCCCGACACGCGTG	TJP3_TATCTGAATGGCAAACGCGG	TJP3_TGGTGCCTGCGATAGCTCCG	TJP3_AAAATGGTGCAGTCCCGCGT	2	1,389796137	0,977291737	0,834121932	0,977635306	0,975539223
KLHL22	4	382	6933	59576	59577	KLHL22_CCACCAGCACAACATCGAAG	KLHL22_GTACCTGCCTACAACACACA	KLHL22_CTTCGTATACTTGATTGGAG	KLHL22_GCGAGACCGAGGTATATGAG	2	1,389231974	1,547478315	0,835218459	0,977990846	0,975539223
RBMS3	4	4924	6936	17473	17476	RBMS3_AGATGCTACCGCTTTCTGTG	RBMS3_GAGGCCTCGAATGTACAGGT	RBMS3_TCCTCATTATCTCCAAACCA	RBMS3_AAATATCTGAAAACACCACC	2	1,388893696	1,032294363	0,835904415	0,977865411	0,975539223
RBMXL2	4	6937	6938	17361	17423	RBMXL2_CTTGCCGTTCATGTCTCTGG	RBMXL2_CGGGACGACTGTCCCTTGAG	RBMXL2_ACACGGCGGATTTCGACCTG	RBMXL2_CGAGACTACCGCGAACCCCG	2	1,388668268	0,976354322	0,836334013	0,977440605	0,975539223
RNF14	4	6939	6940	35066	35067	RNF14_GGAAGAACACCGTGGCAGCG	RNF14_TCAGGTCCAAGGAGGACTGG	RNF14_AATTTCAAGATATTTGTGAG	RNF14_CACAGAAACAGATACTGCAC	2	1,388442913	0,976197794	0,83676261	0,977015434	0,975539223
TLDC2	4	6941	6942	27189	27190	TLDC2_GCAGAGCCTGTACCGGCGGA	TLDC2_GTGCAGAAGACCAGACTCCA	TLDC2_TTTGCTGAGTCGGATAGCCG	TLDC2_CCAGACCTGCCGAATCTCTG	2	1,388217631	0,976041321	0,837222251	0,97662728	0,975539223
TLCD1	4	6946	6947	27181	27182	TLCD1_ATGGACAAGGTATTCCCAAG	TLCD1_GTATTTCATCCACGATACGG	TLCD1_GTCAGGAGTCTGCCATACAC	TLCD1_GGGTGTCTTAACACTACTGG	2	1,387654744	0,975650379	0,838320781	0,976984426	0,975539223
KLHL28	4	3468	6948	59594	59595	KLHL28_TCATAGCGAGGAATGTTTAG	KLHL28_TTGTGGAGTATGCCTATACA	KLHL28_AGAAACTTAACACTCAACAA	KLHL28_TGTGACATCATTCTTCGAGT	2	1,387542222	1,094608553	0,838540086	0,976317211	0,975539223
RNF139	4	6949	6951	35065	76316	RNF139_GTTAATGTACATCTTAAGGA	RNF139_CACTGAGAGACATTAATACA	RNF139_CAAAAGATAAACATATCGTG	RNF139_CCCCAAATAATGGGCTACTG	2	1,387204762	0,975359744	0,839154943	0,976111363	0,975539223
TKTL1	4	6952	6953	27177	27178	TKTL1_TGTTGATGTTGCTCTCAGCG	TKTL1_CGACCGATTTGTCCTCGCAA	TKTL1_AGGACTCGCCATCACTCATG	TKTL1_ACTGCATAAACATCTATCAG	2	1,38697988	0,975181701	0,839595557	0,975703413	0,975539223
CDK5RAP1	4	6929	6956	55902	55903	CDK5RAP1_TTAGGCAGTGACTCACACAA	CDK5RAP1_TCTGGCAGCCATAGGTCTCG	CDK5RAP1_CCTAGAATTCCAATCCTCAG	CDK5RAP1_GTGCCTACCAATCTCAGTCG	2	1,386642693	0,975517122	0,840245462	0,975539223	0,975539223
CDKL5	4	6964	6965	55880	74260	CDKL5_TTGCGGAGCCCAGTACCAGT	CDKL5_GACTAAGACTAGCTCCAGCA	CDKL5_AAAGTCCGTGGACATGTGGT	CDKL5_AAGAATGATATTGTCCATCG	2	1,385632111	0,974245826	0,842232229	0,976926001	0,976926001
RBM4B	4	6959	6971	17442	17443	RBM4B_AGTTCGAACACCTTACACCA	RBM4B_ACTCTGGTCTCCCATACCAG	RBM4B_GCTCTTGGTTGGTACAAGTG	RBM4B_CGACTACTATAAGCGATACC	2	1,384959203	0,974018454	0,843563083	0,977550077	0,977163177
GJD2	4	2480	6973	66860	66861	GJD2_GAAGACCCAGTAACGTATGT	GJD2_ATGCAGTGCGTAGACCTGAT	GJD2_CCGCTTCTACATTATCCAAG	GJD2_CTAGGAAGACTGTAGAGTAG	2	1,384735045	1,157257689	0,844021722	0,977163177	0,977163177
FSCN1	4	4920	6984	66247	66249	FSCN1_GGAGTTCCGCTCCGGCAAGG	FSCN1_TGGACGCTGACGGCCACCGG	FSCN1_GCGCTACTTCGGCGGCACCG	FSCN1_AGGAACGTGTCCACGCGCCA	2	1,383503465	1,029739283	0,846441092	0,979044903	0,978641127
KLHL20	4	6982	6986	59601	59602	KLHL20_AAGACGTCCTCAATTACCCC	KLHL20_GACCCCAACAAACTGCCAGA	KLHL20_ACGGAAACCTATCCGATGTG	KLHL20_TGATCCGAGACATTGACGAG	2	1,383279775	0,972677916	0,846885712	0,978641127	0,978641127
CDKAL1	4	6990	6991	55864	55865	CDKAL1_AAAATTTGGATACGAACATG	CDKAL1_ATGTTGTCCCGAAGGTACGA	CDKAL1_TAAGGGACTGAGTATCATTG	CDKAL1_TGCAAAACTAAACACGCCAG	2	1,382720866	0,972224831	0,847950195	0,978953736	0,978829708
RNASEK	4	4831	6997	35793	72691	RNASEK_AACGTCCTCAATCAACACAG	RNASEK_CGCCTGGGGAGTGATCATGT	RNASEK_CGCCATAAAGAAGGGAGTCG	RNASEK_AAGCGGGCTCGGAAAGCGGT	2	1,382050766	1,032166812	0,849343135	0,979644608	0,978829708
FUK	4	7000	7001	65698	65699	FUK_CAGTACCCACCCATGGTAAG	FUK_GGTAGTAAATGTCCAAAACA	FUK_GGCCACGCCTTCACCCTCGT	FUK_ACCACCCAGCCTCACCCGAT	2	1,381604392	0,971449969	0,850255406	0,979780295	0,978829708
FUCA2	4	7003	7004	65696	65697	FUCA2_AGTGAACAACTATCAGCCTG	FUCA2_TTGGCCTGGTCAAACCACGC	FUCA2_TGCAGTGATCGTTATAACCC	FUCA2_ATGAACTGGATTCATCCTCA	2	1,381269799	0,971217774	0,850900304	0,979607913	0,978829708
TLR8	4	7009	7010	26997	26998	TLR8_CATCGTTAAAAATGCCCCAG	TLR8_AACTTATCGACTATCAACTT	TLR8_TCTTACTGAATTGTCCGACT	TLR8_ATTTAAGCGGGAACTGTCCG	2	1,380601097	0,970753749	0,852248182	0,980244411	0,978829708
FUBP1	4	4843	7013	65687	65688	FUBP1_GAGAAGTTCGGAATGAGTAT	FUBP1_TGATTGTAACAGGAACGGGC	FUBP1_CAAAAATTGGAGGTGATGCA	FUBP1_ATGATGGGACAACACCCGAA	2	1,380266986	1,030845382	0,852939144	0,980124851	0,978829708
CDH6	4	3423	7014	56002	70813	CDH6_AAGCTATAAACAGAAGGACA	CDH6_CTCCACCACAATTCTAACCG	CDH6_GGATCCGATTATCAGTATGT	CDH6_AAAGCCAGCGACGCTGATGT	2	1,380155652	1,093349759	0,853173471	0,979481275	0,978829708
FUNDC1	4	4842	7015	65701	72689	FUNDC1_CTACCATAGGTCCCGAACTG	FUNDC1_GTGGCTATGTGCAGATTGAC	FUNDC1_TAATGGGTGGCGTTACTGGC	FUNDC1_AGTATGCAAGAAGACACCAG	2	1,380044336	1,0307698	0,853399786	0,978829708	0,978829708
FUT4	4	7021	7022	65674	75936	FUT4_CGACCGCGCGTCCTACGGAG	FUT4_CCAACCCCGTCGCGACCGGT	FUT4_GACGTCCGAGTCCGCCCGGT	FUT4_TCTGCGCGTGTTGGACTACG	2	1,379265619	0,969827154	0,854999014	0,979752587	0,979752587
CDH18	4	7026	7027	55928	55929	CDH18_TGTTGAGTGGATATCACCCG	CDH18_TATTACAGGAGTTATTAGAA	CDH18_CAATCCACCCGAACTTGCCA	CDH18_GAAGGCATGGAAAATAGTGG	2	1,378709926	0,969441644	0,856109561	0,980114288	0,979754874
TM4SF1	4	815	7029	27079	27080	TM4SF1_GGTGTAGTTCCACTGGCCGA	TM4SF1_GCTCGCCCTCCTGTGCATCG	TM4SF1_TGCTGTGGCCATGAAAACTG	TM4SF1_GTGGTCCTTCTGCTAAGCCA	2	1,378487774	1,381278362	0,85659023	0,979754874	0,979754874
KLHL5	4	3429	7034	59642	59643	KLHL5_CTGCTGTAAACTCAAATGCA	KLHL5_GTGTAGAACCAAATTCGTTG	KLHL5_GACAGACTGGAGCAAACGGT	KLHL5_CAGTAGCAAATATGAATGGG	2	1,377932703	1,091911525	0,85766673	0,980076995	0,980076995
TLK2	4	2472	7043	27023	74293	TLK2_AGAGCTGGAGAGACTAGAAA	TLK2_CAACCAATGAGCAGAAACAG	TLK2_GAACCATATGAAACTAGCCA	TLK2_GAGCCTCATTTACTGAACAG	2	1,376934693	1,15398866	0,859674527	0,981461751	0,980426992
FSTL5	4	7044	7045	65592	65593	FSTL5_AAGGTTACCACAACTCACGT	FSTL5_AGTGTAATTTAACTGGGACA	FSTL5_AGATATTAATGAACTAACTC	FSTL5_GTTTGTAGTGACGTTTGCAA	2	1,376713108	0,968056584	0,860134167	0,981078102	0,980426992
RBP2	4	4815	7046	17407	17408	RBP2_ACGTACTGCAATCTTGCGGG	RBP2_AAGGGACCAGAATGGAACCT	RBP2_CGGTCAGTACCTTAACATGC	RBP2_TGAAATCCACATCATAGTTG	2	1,376602342	1,030017434	0,860358479	0,980426992	0,980426992
CDK13	4	7050	7052	55849	55850	CDK13_GGTTCCTTGTAGGCCGAAGG	CDK13_AGAATATGTGGGCCTCGCTA	CDK13_AGGTAACGGTGGTAATGTAG	CDK13_TAGTCGGCCGTATACTAACA	2	1,375938116	0,96754053	0,861770446	0,981129234	0,980624129
KLHL36	4	7054	7056	59681	59682	KLHL36_TTCAACTCCATGTTCACCAT	KLHL36_TTGATCCACTGTTTACAGCG	KLHL36_GGACGCCAAGAGCGAGCAGT	KLHL36_TGAAGGCATCAAGCCGCTTG	2	1,375495652	0,967233682	0,862673704	0,981251548	0,980624129
PBXIP1	4	2522	7060	20864	20892	PBXIP1_GTCCCCAGCCTGCAAAACAT	PBXIP1_GTCCCACTTCCAGAATTCTA	PBXIP1_CAGACCCTCCATGTCCACGT	PBXIP1_GTCTGGCAGCATTCTAACAG	2	1,37505347	1,149140244	0,863561942	0,981356566	0,980624129
CDH9	4	7062	7063	55978	55980	CDH9_GTGGTCTATAGCATATTGCA	CDH9_GGTCCCAGGTGTAAGAATCG	CDH9_AGGAGATGATTCCCGGTCAA	CDH9_ATGCTACGTCGCACCAAGCG	2	1,374722018	0,96667585	0,864191819	0,98116806	0,980624129
FTHL17	4	1313	7066	65602	65604	FTHL17_CTACTTCAACCGGGACGACG	FTHL17_CTGGCTTCCTGATATCGTGA	FTHL17_TGTAGAGCTCCAGCGTGATG	FTHL17_CCGACAGGCGCAGGAAGTAG	2	1,374390725	1,27998029	0,864877775	0,981043511	0,980624129
PCBD1	4	7067	7068	20922	20924	PCBD1_CACTCTTGTCATGAACCCAA	PCBD1_CGTTAAACCATTCAGGATGG	PCBD1_AGCACACAGGCTGAGCGCTG	PCBD1_CACCCCACAGCCCTCAGGTT	2	1,374169951	0,966293077	0,865303368	0,980624129	0,980624129
CD72	4	1495	7074	55700	55701	CD72_CCCCTCGACAGCGGTCAAGT	CD72_GGGCACTTGAACATTCTCGT	CD72_GAGTCAGGAAGCACTACAGG	CD72_GCAGCTCCAGCAGACGAACA	2	1,373508049	1,252930793	0,866688297	0,981291708	0,981291708
TMEM178B	4	3371	7086	28697	28698	TMEM178B_CTCGGACCACTGGTACGAGA	TMEM178B_TATTGTTGTAAATGAAGCCG	TMEM178B_TATCACGAAGACCATCCGTC	TMEM178B_GCCGGCTGCACTCGTCCGCG	2	1,372186139	1,092225309	0,869416097	0,983477107	0,983376928
GAR1	4	840	7089	67083	67084	GAR1_AGCAGCAACCACTTCCGAGG	GAR1_ATACAGACTACACGTTCTGG	GAR1_GGTCGTGGAGGCTTTAATCG	GAR1_GGCCTTTGTTAAAGCCTCCG	2	1,371856055	1,371617052	0,870125084	0,983376928	0,983376928
GAS2	4	7082	7094	66932	66933	GAS2_GGATGCTAACAAGCCCACAA	GAS2_TTTCATCCACCCCTAAATCT	GAS2_TATACTGATGCATATCAGAG	GAS2_TAATAGATTGGTTAACCACA	2	1,371306264	0,96454169	0,871272683	0,983772178	0,983772178
CCR4	4	7096	7104	54207	54208	CCR4_ATACCTGGCAATTGTGCACG	CCR4_ACTCTCTCAACTCCACGACG	CCR4_AAAAACCAAGGAATACAGTG	CCR4_AAAACAGCATGATCCCTAAG	2	1,37020799	0,963695218	0,873532831	0,985421757	0,98538286
CCR8	4	7111	7112	54221	54222	CCR8_TGGGACTGTAATGTGCAAAG	CCR8_GGTACCTGTCCACACTCATG	CCR8_CTTCTCAAGCCCCTGTGATG	CCR8_AAGGTGAGGACGATCAGGAT	2	1,369330624	0,96293893	0,875294285	0,986506264	0,98538286
PANO1	4	2648	7113	21020	73631	PANO1_CGTGTGCGTCCCACACGGGT	PANO1_ATAGAAAGCACCGCCCCAAG	PANO1_CTCGGGGACACGTATGTGCG	PANO1_GGGAGTTCACCGGACATCTG	2	1,369221031	1,136748964	0,875535621	0,985877097	0,98538286
RGS6	4	7118	7120	35549	72498	RGS6_TTCCACATATTGTTCCGTGT	RGS6_AAAACTTAGCAAGACTCCAG	RGS6_TGTTACCTGTGACGACACTG	RGS6_ACAGTTGAAGCAATACACTT	2	1,368454368	0,962352927	0,877080774	0,98671587	0,98538286
CD151	4	585	7122	54588	54590	CD151_AGGTAAACAGCAGGTACTTG	CD151_TTGATGCAGTTCCACTGCTG	CD151_GCTGGTAGTAGGCGTAGGCG	CD151_GCGCCACCTTCAAGGAGCGT	2	1,368235477	1,446174848	0,877497354	0,986284628	0,98538286
GDAP1L1	4	5595	7126	67151	67236	GDAP1L1_CACTGATGATGTTGTCGCGG	GDAP1L1_GGCATTGGCTAAATGTCCTG	GDAP1L1_CTCAATCTGGTCCAGCACCA	GDAP1L1_TTCTAAACAAAAGAAGCTCA	2	1,367797903	1,00014646	0,878429653	0,986433298	0,98538286
CD163	4	3337	7128	54592	54593	CD163_TCTGTGATTTGTAACCAGCT	CD163_CAAAGACGATGAATTGCACG	CD163_ACTGGCGTTAACTCGACCAA	CD163_GTGAAGCATGGTGACACGTG	2	1,36757922	1,091820068	0,878853243	0,986010963	0,98538286
KRT35	4	7127	7129	59219	59231	KRT35_ACTCGGTTCAGGTCAACAGG	KRT35_GACTGGTTGGACACCCAGGT	KRT35_GTACATTGCGGACACACGAG	KRT35_GTCCTACTTCCGGACCATCG	2	1,367469904	0,961670889	0,879092576	0,98538286	0,98538286
TMEM175	4	1419	7138	28620	28621	TMEM175_GGCCACTGTCACGATGAGAA	TMEM175_TGTGTGTGTGATCGCCATTG	TMEM175_CGACGGAGTCTACGCCATCG	TMEM175_GGGCCCCGTACAGACCATGA	2	1,36648684	1,26008931	0,881144434	0,986785729	0,986785729
CCZ1	4	3323	7147	54514	54515	CCZ1_CCGCATACCTGTCCTTCGCG	CCZ1_GATGTGCCTTGGAAAAAGGG	CCZ1_AGGTTTATAGCTCGGTGCTG	CCZ1_TTCCACCAAAAATGTCAAGT	2	1,36550517	1,09157123	0,88328041	0,988280168	0,987651716
TMEM171	4	7146	7148	28612	28613	TMEM171_CGGCGCCGTCTTGTTGTGTG	TMEM171_AAACCCAAAGATAAGGCACT	TMEM171_CGTGTTTCTCTTCTTAACAT	TMEM171_CCGCTAAACGAGACAGACAC	2	1,365396182	0,960234499	0,883519743	0,987651716	0,987651716
TMEM185B	4	7152	7153	28673	28674	TMEM185B_CAACCCTCGCTACCGCACCG	TMEM185B_CCAGGCAAAGGAACGACATG	TMEM185B_TCTGGGGCTTTCGACACGAT	TMEM185B_CGTTATCCAACTGATAGCCA	2	1,364851498	0,959836319	0,884672349	0,988044389	0,988044389
GBA	4	5447	7164	66947	71057	GBA_AATCGGATATAACATCATCC	GBA_TTGGCTCAAGACCAATGGAG	GBA_CGCTATGAGAGTACACGCAG	GBA_TGTGGTGAGTACTGTTGGCG	2	1,363654702	1,002536731	0,887172832	0,989940363	0,988889116
GBAS	4	5730	7165	66953	66954	GBAS_TTAGGTCCGGATCTTGGCAC	GBAS_TTTGGCTAGGAGATTGGAGT	GBAS_TGGTGGGGACTTGGAACACG	GBAS_TGGAAGATGTCCATGTCCTA	2	1,363546005	0,994085797	0,887397144	0,98929537	0,988889116
PAK3	4	84	7167	21101	73643	PAK3_CTTACTTACAGTGAATTCCC	PAK3_TGATGAACTATGGGTAGTCA	PAK3_GGTCTTGGTGCGATAACTGG	PAK3_TTTGCAGATAAAAGTGCACA	2	1,363328662	1,860871295	0,887834754	0,988889116	0,988889116
GBP4	4	5671	7178	67270	70690	GBP4_GTAACCCTAAGAATGACTCG	GBP4_TGTGCGGTATAGCCCTACAA	GBP4_ATTGCTTGTCATTTGTAGGC	GBP4_ATATATGTGATTCAGGGCTG	2	1,362134499	0,995084199	0,890350258	0,99079591	0,99079591
KRTAP10-11	4	3301	7185	59117	59118	KRTAP10-11_CAGGTGGACACACAGCACAC	KRTAP10-11_TGGGGTGCAGACCAGGCTCA	KRTAP10-11_CACGCAGCAGGCCTGCTGGT	KRTAP10-11_CAGACAGGCACACAGCACAC	2	1,361375651	1,090752897	0,891966509	0,991699464	0,99155466
GC	4	849	7188	67288	67289	GC_TACAGTAGAAAATTTCCCAG	GC_ACAGGAATTCCCTACCTACG	GC_ACATCCTCCAGATCAGCAGT	GC_GCAGACTCTATTTGACAGAG	2	1,361050686	1,363977723	0,892640448	0,99155466	0,99155466
CCNI2	4	7191	7192	54149	54151	CCNI2_AGCCGGGAAAACCGCAGACG	CCNI2_AAGGCGACCTGGACGAGCGC	CCNI2_CGGCGGGAGAGGAACGCCCA	CCNI2_GCGCCACAATTACTTCCTTG	2	1,360617636	0,956905275	0,893503651	0,991620163	0,991620163
GATAD2B	4	7196	7198	66984	66985	GATAD2B_AGACATCAACATGTGTGGAA	GATAD2B_TGGATATGAGTGCTAGACGG	GATAD2B_AACTCGCTATTGGCTGCACT	GATAD2B_TACCGGTTGATAATTGATGG	2	1,359968571	0,956476848	0,894876563	0,992250721	0,992250721
GCKR	4	7205	7207	67327	75898	GCKR_TCTGACCACCATGGTACAGG	GCKR_GCCAGCCAACCAGGTACACG	GCKR_TCTCACGGAAATCGATACTG	GCKR_TGTGCTCAATCCTGCCATCG	2	1,358996117	0,955803882	0,896971481	0,993679997	0,993184378
PALM2-AKAP2	4	7208	7210	20965	20967	PALM2-AKAP2_GTAAGGAGGCCATTATGCGG	PALM2-AKAP2_GCAGGACGGGACCAGCAGAG	PALM2-AKAP2_AACTTGAAGATAACATTCAG	PALM2-AKAP2_GGTGGTCTCGGATTAGTCAG	2	1,35867227	0,955579791	0,897654433	0,99354391	0,993184378
GATB	4	1437	7212	66986	66987	GATB_GCTCATTTCATCACAAGCTG	GATB_TCCCATAGGTTCTCAACAGG	GATB_TCCACATCCAACCAGATTAG	GATB_ATCCAGTTGGAGCAAGACAG	2	1,358456457	1,253493253	0,898135102	0,993184378	0,993184378
GCDH	4	7216	7224	67246	67247	GCDH_ACAGGCATGATCATCATGGA	GCDH_TATCTATGCCTATGGCAGCG	GCDH_GGGCTCACAGAGCCCAACAG	GCDH_ACTACAAACAGATCGGCCAT	2	1,357162993	0,954659559	0,900849884	0,995293823	0,995293823
RGMB	4	2752	7229	35560	35561	RGMB_CGAACTTCAAAAGCCTGCCG	RGMB_AGATAATTATTATCTATGAG	RGMB_TCTGATCTGTACACTCATGG	RGMB_TGCAACTATCACAGCCACGC	2	1,356624765	1,123004375	0,902011502	0,995685033	0,995685033
GAGE12H	4	7234	7237	65728	65729	GAGE12H_GATCCTGCAGCTGCTCAGAA	GAGE12H_GGATCCTGACATTGAGTTGC	GAGE12H_GGAGGCTGTACATAGCGCCT	GAGE12H_CTGAAATGATTGGGCCTATG	2	1,355764474	0,953588723	0,903834041	0,996804448	0,996012216
RHPN1	4	485	7240	35672	35673	RHPN1_GGAAGGCCTCCATAGCGCGG	RHPN1_GATTCACCAGCAGATTGACA	RHPN1_ACTCACGGGAGCCGTCGCAG	RHPN1_CAGGTACGACTCGCTTACTG	2	1,355442142	1,479627011	0,904489955	0,996636384	0,996012216
RHPN2	4	2831	7241	35674	35798	RHPN2_ATAGGTATGACTCTCTCACC	RHPN2_AGCAGATCCTGAAAGCCGTG	RHPN2_CGTGAAGGCCCACCACTACG	RHPN2_CTCATCACGAGGAGTCGGTG	2	1,355334731	1,116912415	0,904731291	0,996012216	0,996012216
RIBC1	4	2829	7247	35831	35832	RIBC1_AAAACCGATTCTTCAATGTG	RIBC1_AGGTGGGAGACCGAAAGCGT	RIBC1_ACACATCATGGCCGCACGAC	RIBC1_AGTTCAGGTACAACTTGGAA	2	1,354690619	1,11672612	0,90610921	0,996639301	0,996639301
RHOJ	4	7255	7256	35490	35517	RHOJ_GCTCGGACTGTATGACACCG	RHOJ_ACGTGCCTTATGTCCTCATA	RHOJ_AAACACATCCGTGTTGGGGT	RHOJ_GCATGCAGTCCTTGAGCTCG	2	1,353725579	0,952137524	0,908196117	0,998044396	0,998044396
GAK	4	409	7263	65809	65810	GAK_CCCAGCATCATACTGAGCCG	GAK_AAAACAACATCGAAGATGTG	GAK_TGTACTGCGTGTCGTGCGGG	GAK_ACTTGTTGCTTAGTAACCAA	2	1,352975927	1,514751617	0,909801353	0,998918138	0,998328104
TMEM132E	4	7262	7266	27255	27256	TMEM132E_GTTCCACACGACATCATCCG	TMEM132E_ATGTGGCACATTGACTACCG	TMEM132E_TCCACGCCCCTGATGCGTCG	TMEM132E_GAGCATTGAGGACGTCGTAG	2	1,352654897	0,951458684	0,910503331	0,998799473	0,998328104
CD59	4	7275	7276	55731	55732	CD59_AAAATCAGATGAACAATTGA	CD59_CTGAATGGCAGAAGACAGCC	CD59_ACGACGTCACAACCCGCTTG	CD59_AAGGAGGGTCTGTCCTGTTC	2	1,351585878	0,950658229	0,912823563	1	0,998328104
TMEM126A	4	7270	7281	27286	27287	TMEM126A_ACGCATCTTGAATGTGACAA	TMEM126A_GTGAAACCTGTACCATAACA	TMEM126A_TTGGCTATACCTGTAAATGG	TMEM126A_GAAAATGGATCGGTTTATGT	2	1,351051991	0,950493488	0,914047268	1	0,998328104
KPNA5	4	7095	7286	58895	58920	KPNA5_CAAGGTAGTGATTGAAACTG	KPNA5_CGTGACAGGACATTTAAGCA	KPNA5_TACCTCTGGAATGGGTACAG	KPNA5_TTACCAACTGCCCTTAATGC	2	1,350518518	0,953871692	0,91520488	1	0,998328104
TMEM11	4	6782	7288	27434	27435	TMEM11_ACAGCCCGCTGGATCACCGT	TMEM11_GTGATTGAGCCCACTCGCAT	TMEM11_ATGCACAATGTAGCAGTCTG	TMEM11_ATGTAGTGGGAATAATCTAA	2	1,350305245	0,960628589	0,915663519	1	0,998328104
CD55	4	7289	7290	55726	55727	CD55_GCACCACCACAAATTGACAA	CD55_CTGGGCATTAGGTACATCTG	CD55_AATGGTCAGATTGATGTACC	CD55_TATTCCACAACAGTACCGAC	2	1,350092038	0,949625707	0,916119154	1	0,998328104
RIBC2	4	7269	7293	35833	35834	RIBC2_CGCCAGAAACAGGATAATTG	RIBC2_AGGCCCTCTACACAGAGACA	RIBC2_AGATCTTTCTTAAGGGCTAG	RIBC2_TGCTTAGGCCATCGAGTCAG	2	1,349772351	0,949874121	0,916800103	1	0,998328104
REG3A	4	1488	7295	17151	17153	REG3A_GTTACCAATGCTCTTCACCA	REG3A_GCAGAGGGCAGTTCCCTCTG	REG3A_CAAAAACAAGGCATAGCAGT	REG3A_CACAGACACCAGGTTTCCAG	2	1,349559309	1,241914711	0,917263748	0,9999878	0,998328104
KRBA2	4	7299	7300	58885	58886	KRBA2_AAGAACCCAGTACCCAAGAG	KRBA2_CAAGACACTGACCACCTCAT	KRBA2_AAACTGATAGAGGCTACTCA	KRBA2_TATGAGAACACGGTCCCACA	2	1,349026992	0,948889691	0,918471431	1	0,998328104
TMEM123	4	3252	7303	27281	27282	TMEM123_ATTGTGGGTTACGGTCATTG	TMEM123_CACCACCATGAAACCTACAG	TMEM123_GAGTCTGAGGCAACTGAAGT	TMEM123_CTCACCTGTTGAGTTAGCAC	2	1,348707801	1,087230174	0,919189431	1	0,998328104
CD52	4	3253	7304	55721	55722	CD52_TTATGTTGCTGGATGCTGAG	CD52_AATGCCTCCGCTTATGTTGC	CD52_CTCCTCCTACAGATACAAAC	CD52_TTACCTGTACCATAACCAGG	2	1,348601436	1,087119129	0,919430767	0,999698532	0,998328104
RIIAD1	4	5579	7306	35852	72663	RIIAD1_GAAGTAGAGTGGCTCATAAG	RIIAD1_GCGCTGCGCTAAGCGCCCCG	RIIAD1_GCAGCTGCGAAAATTCAAGG	RIIAD1_TTGCTAACGAAAAGTACCTA	2	1,348388757	0,990916643	0,919890407	0,999317068	0,998328104
GABRR1	4	63	7307	65742	72662	GABRR1_GCATGACCATCAGGGTAGCG	GABRR1_GAGTTTGGATAGCATCTCAG	GABRR1_GAGCACGTTTGTGTGTCCAA	GABRR1_ATGACCATGATTTCAGCATG	2	1,348282442	1,915638414	0,920117724	0,998684114	0,998328104
RHOH	4	7308	7309	35489	76280	RHOH_TGGCCACCCAGACTGACCAG	RHOH_GGTGAAGCGCACCAACAGAG	RHOH_GTTCAGGAATGAGTTATGGT	RHOH_AGTGTACGAGAACACAGGGG	2	1,348069861	0,94822834	0,920599395	0,998328104	0,998328104
KRT27	4	888	7313	59261	59262	KRT27_TCTGTGAGGCTCTCTAGTGG	KRT27_GCTAGCGCTTCACCAGAGCG	KRT27_AATGAAAGCTCTTCAGTGCG	KRT27_GAATGTTCGAGCCCTAGAGG	2	1,347644897	1,347858379	0,921489635	0,998415395	0,998415395
CD244	4	2816	7320	54423	54424	CD244_ATGGCAATGTGTCCTATGCT	CD244_AAATACAAAAACCTGGAACG	CD244_ATTTCATCACATATTGAAGT	CD244_CCACACCCTGAATCTCACTC	2	1,346901842	1,113716843	0,92312992	0,999314479	0,998792318
TMEM151B	4	3195	7323	27314	27315	TMEM151B_GCACACTGCTCACATCAACA	TMEM151B_GGCCTACGCGCACTACCACG	TMEM151B_GAGTTCGACTACGCGCGCTG	TMEM151B_CTGTCTACTGTGTTGACCCG	2	1,346583636	1,089500773	0,923844916	0,999211212	0,998792318
CD1E	4	7312	7329	54566	54568	CD1E_CCTGCCCTCGATTTCTAGCG	CD1E_TCTTAAATATGGCATATCAA	CD1E_CTAATATCTGGATCTCGAAG	CD1E_GGAAGTTTGGAGCATGCGGA	2	1,345947666	0,947086114	0,925294936	0,999902415	0,998792318
CD164L2	4	7334	7335	54600	54601	CD164L2_GCCACAGAGCGCAGTCCGCA	CD164L2_CTCCATCTACAACCGCTCAG	CD164L2_ACACTGTGTGGCCCAATCTG	CD164L2_CCGCCGGCCAGATATTCAGG	2	1,345312284	0,946323417	0,926706903	1	0,998792318
GALT	4	7310	7336	67106	67108	GALT_CCTCACAAACCTGCACCCAA	GALT_GCAGCGTTACATCCGACCAG	GALT_TGTCAGCTCACCGCATGAAG	GALT_GGCCATCCGAGCCAACGGAG	2	1,345206444	0,94675606	0,926925207	0,999911444	0,998792318
PAPD7	4	2673	7337	21004	73660	PAPD7_ACCGTCGATGCTGTGCATTG	PAPD7_AGCATGGCTGAGCACTATGT	PAPD7_ACAGCGACAAAGTCAAGCGC	PAPD7_AGGAGGTGATTGACTACCGG	2	1,345100621	1,12286901	0,927154526	0,999284555	0,998792318
TMEM161B	4	7340	7342	28639	76260	TMEM161B_AAGAATTAAGAATTCTTGCA	TMEM161B_GTGGCTGGTGGATTTCACAG	TMEM161B_GAGTCGCAGAGTATCGAATG	TMEM161B_ATTTGAGCCAGTCGTAATCC	2	1,344571748	0,945832134	0,928299121	0,999644381	0,998792318
CD300LD	4	5844	7350	54466	54467	CD300LD_TTGACACCGCCACTTCAAGT	CD300LD_GAAGAATCGAGTTTCCATCA	CD300LD_GATGCTGACAGTTATTGGTG	CD300LD_GTTCAAGTGACCATTAACCC	2	1,3437264	0,980949316	0,930176736	1	0,998792318
RHEBL1	4	5586	7353	35449	35450	RHEBL1_ATCCTCGGATACCGCTGTGT	RHEBL1_GGAAGGCTACGATCCTACAG	RHEBL1_CTGTACCAAAAGCTACATGA	RHEBL1_GGGTGCCAGTGGTTCTAGTG	2	1,343409662	0,988219167	0,930867699	1	0,998792318
GALNT12	4	7356	7357	72675	72676	GALNT12_CTGACCTGATGACATCGACG	GALNT12_GCAGTGAGATGCGGTCGCTG	GALNT12_CGAATACCTGGGGAACTCCG	GALNT12_GGACACTGTAAACTGTCCGA	2	1,342987573	0,944718074	0,931808009	1	0,998792318
KRT13	4	2803	7361	14375	58954	KRT13_GAAGGAATTTAGCAACCAGG	KRT13_AGGGGCTGTAGTCCCGCTCA	KRT13_TCAACTCGGTTTGTGTCCGG	KRT13_TGATCTTCTCATTGCCAGTG	2	1,342565744	1,112438554	0,932704257	1	0,998792318
RHOBTB1	4	7362	7363	35528	35529	RHOBTB1_TGGTCAATCGCCCACACTGT	RHOBTB1_GTCTTCAAACAAGAGCCTGG	RHOBTB1_AACAGAACATCGGCACATAG	RHOBTB1_ACAGACGCTTTGCATATGGC	2	1,342354926	0,944281285	0,933188932	1	0,998792318
GDPD3	4	5673	7365	67218	67219	GDPD3_CTGTCCTTCACAATAAGCCG	GDPD3_GGTCTGACCCGTGAGCAAAG	GDPD3_CCCTGTTTAGGCCCGACTGG	GDPD3_GCTCGACTGTCAGCTGACAC	2	1,342144174	0,985030878	0,933664595	1	0,998792318
CD248	4	7376	7377	54428	74370	CD248_CTGCGAACACGAATGTGTGG	CD248_CGGCTTCACGTGGACCACAG	CD248_GAAGCTCGGTCTATAGGCCA	CD248_ATGTGTGTCAACTACGTTGG	2	1,340881017	0,943263824	0,93643245	1	0,998792318
KRT17	4	871	7382	58933	58935	KRT17_GGAAGTCATCAGCAGCCAGA	KRT17_CCAGTACTACAGGACAATTG	KRT17_GGCCTGGGCAGCACCCTCGG	KRT17_GGTGGGTGGTGAGATCAATG	2	1,340355388	1,348264465	0,937609089	1	0,998792318
CGB5	4	4299	7389	52738	52739	CGB5_GCCACGGCGTAGGAGACCAC	CGB5_GGGCATCCAAGGAGCCGCTT	CGB5_GCCCTCCTTCTCCACAGCCA	CGB5_TCCAGACCCGCGTGCTGCAG	2	1,339620185	1,031464494	0,939242365	1	0,998792318
TEX13A	4	7390	7391	14649	27674	TEX13A_AGGAAAAGTACACCTATTGG	TEX13A_CTGGGCCATTCTTAGCCGGG	TEX13A_CAAGCTGAGGGCCATACTGG	TEX13A_GGCACAGCTACAAAGGCACA	2	1,339410272	0,942248754	0,93970601	1	0,998792318
KIAA1644	4	7392	7394	58221	58222	KIAA1644_GATCCACACTCCCAACAAGG	KIAA1644_TCATTGCCGAGTAATACAAA	KIAA1644_CTGTTGTCACCATAACAACA	KIAA1644_GAACCATACACAGACCACAA	2	1,339095523	0,942051488	0,940436027	1	0,998792318
FLRT1	4	5273	7399	45928	45929	FLRT1_GTCCTCCTCAATGCTGACGG	FLRT1_AACAACCAGATCAACAACGC	FLRT1_GGTAGTCAATGTTGGAGTCG	FLRT1_GAGGCCCCGCACGTTGACCA	2	1,338571262	0,995450118	0,941626686	1	0,998792318
FLT3	4	672	7409	45942	70969	FLT3_GGTGCTTTGCGATTCACAGG	FLT3_GTAACCAAAGCTGATTGACT	FLT3_GGGGTCTCAACGCACACCCG	FLT3_AAAGCTGTTCATGTGAACCA	2	1,337523944	1,401459961	0,944055069	1	0,998792318
CFL2	4	412	7415	52772	52773	CFL2_CACACCAGAATATAAATACT	CFL2_TGACATTGGTGATACTGTAG	CFL2_AAGGAAATCTTCTACACAAG	CFL2_CAAAAGACAAATAATTGTAG	2	1,336896322	1,505150565	0,94547705	1	0,998792318
CFP	4	4231	7417	52734	52748	CFP_TTTGCCTACCAGAAACGTAG	CFP_TGGGCCAGACCATGGAACAA	CFP_ACAGCGCCGGTACCGCAGCT	CFP_GCTCAGGTGCAGAACACTTG	2	1,336687242	1,032846474	0,945930681	1	0,998792318
CGB	4	7407	7418	52727	52728	CGB_CCACGGCGTAGGAGACCACG	CGB_TGCCGGCTACTGCCCCACCA	CGB_CCAAGGAGCCGCTTCGGCCA	CGB_CACACCACCTGAGGCAGGGC	2	1,336582726	0,940496431	0,946170015	1	0,998792318
RPL22L1	4	7420	7421	35278	35279	RPL22L1_ATGGCAAAACTGGAAATCTC	RPL22L1_CGGGAGAAGGTTAAAGTCAA	RPL22L1_AAGGTCCAAATTAAACCTCC	RPL22L1_CATCTTCTACTGGATGAGTA	2	1,336269275	0,940081613	0,946837945	1	0,998792318
KIAA1671	4	4233	7425	58223	58224	KIAA1671_CAGGGACTGTTTGGTCAAGG	KIAA1671_CAGAGGACTCTCCACATGTG	KIAA1671_ACGACTCCTCAGAGTCGGGG	KIAA1671_AGCGTTCAGGAACGGATCAG	2	1,335851563	1,032344056	0,947798283	1	0,998792318
CGN	4	254	7426	52811	52812	CGN_TGAGCTTACCCGAAAAGTGG	CGN_GGGGTAGCATCCGTGTTCGG	CGN_AGGGTGAAGATTTACGACAT	CGN_CCGTCCTTAGGCTAAGATGG	2	1,335747174	1,608255331	0,948052637	1	0,998792318
RASGEF1B	4	5305	7428	16869	71837	RASGEF1B_CTGGCTCACCGAATAGCCAG	RASGEF1B_ACGAAACTTAGAAGCTTACG	RASGEF1B_CCAGCACTTAGTACCTAATG	RASGEF1B_CTGCAACGACCCTTACACGT	2	1,335538446	0,992912886	0,948530303	1	0,998792318
TES	4	4320	7432	27703	27704	TES_GGGCTGGCTATGATAAACTG	TES_AAACAAATGAACATTCCTGG	TES_CAATACAGTTACCTATGAGT	TES_CCATGAGTTGTCTCCCAGAG	2	1,33512118	1,0283465	0,94945459	1	0,998792318
FKTN	4	1588	7436	45883	45884	FKTN_GAGTCTATCCCGTCTAGCCG	FKTN_CACTCAATAAACCTAGAGTG	FKTN_GGCCACTCATGCGATCCACT	FKTN_GCTGGTTTGTCAAAATCCAA	2	1,334704168	1,221233083	0,950386889	1	0,998792318
CHCHD10	4	7442	7443	52798	52799	CHCHD10_GCCATCTGAGCCATGAGCCC	CHCHD10_CTCACACCTGGCTGGCCGGG	CHCHD10_AGATGGCGACCACGGCCGCA	CHCHD10_CCTGACCGGAGCCTTCAGCG	2	1,333975009	0,938499279	0,952026172	1	0,998792318
RPL35A	4	1565	7445	36579	36580	RPL35A_GTGTCTTAGGCTGTGGTCCA	RPL35A_AGCAACACAGTCACTCCTGG	RPL35A_AACAAAACCAGAGTCATCTG	RPL35A_GCGGGGTCTCCGGAACCAAA	2	1,333766821	1,223732348	0,952499832	1	0,998792318
CGREF1	4	7450	7452	52817	52818	CGREF1_CCCCAAAGGATGGAGTCACA	CGREF1_GCTACCTAAAGGGACTAGGA	CGREF1_CTCCATGACTATGACCAGAG	CGREF1_GGACAAAGTGCTCGAGACCC	2	1,333038661	0,937873338	0,954152134	1	0,998792318
TET1	4	7453	7455	27716	27717	TET1_GTTAGTGCTGACTCCGGTAA	TET1_ACAAAGTTCATGCAACACGG	TET1_CCACCCCATCAAGAGATCGG	TET1_TCCTGCCAGCTAACACTCAG	2	1,33272683	0,937658326	0,954893166	1	0,998792318
PDCD5	4	7454	7457	21379	21398	PDCD5_GGCCGACTGATCCAGAACTT	PDCD5_AAGATGCTTACACCTGGCCC	PDCD5_ACGAGGAGCTTGAGGCGCTG	PDCD5_CGAGCTGCAGGCCAAACACG	2	1,332519022	0,937534732	0,955360818	1	0,998792318
CH25H	4	7458	7459	52827	52828	CH25H_CGGATGGCGAGAAGTCAGGG	CH25H_AACGCAGTATATGAGCGTCT	CH25H_AGGATATCCAGGACCACGAA	CH25H_AAACATCACATGCTGGTAGA	2	1,332311277	0,937352137	0,955852503	1	0,998792318
FLNA	4	5038	7461	45972	72485	FLNA_CGTCAAAGCAGGGAACCACG	FLNA_ACCTGTCACGTCTGGCACGT	FLNA_AGTGGAGTACACGCCTTACG	FLNA_AGTCGATGTCAGCTTCGGCG	2	1,332103595	0,999968512	0,956315147	1	0,998792318
TESC	4	4313	7462	27705	27706	TESC_TCTGTTCCACATGTACGACT	TESC_TCCCGTAGGAACCTGCGCAA	TESC_TCAGCTGCTTAAATCTCCGA	TESC_TGCCAATCTTACCGAATGGT	2	1,331999778	1,027074718	0,95655448	1	0,998792318
GNAQ	4	499	7464	14680	64110	GNAQ_TTGCAGAATGGTCGATGTAG	GNAQ_ATCTTGTTGCGTAGGCAGGT	GNAQ_AGCAGATGAGAATCATCCAT	GNAQ_AAGTATGAGCACAATAAGGT	2	1,331792191	1,461742716	0,957020129	1	0,998792318
KIAA1804	4	7411	7465	58236	58237	KIAA1804_CAAACGATGGACGAATATGA	KIAA1804_CTCCCAACTTGGACAAACGG	KIAA1804_AGGAAGACTTGATCACTTCG	KIAA1804_AGGATAAGACCTCTCTCCGA	2	1,331688421	0,937969792	0,957251451	1	0,998792318
FLT4	4	7414	7466	56030	58795	FLT4_CATCGAATCCAAGCCATCCG	FLT4_GCCCTCCAGTCACGGCACTG	FLT4_CTCACCTCTCACGAACACGT	FLT4_CATACCATGCACAATGACCT	2	1,331584667	0,937858343	0,957491786	1	0,998792318
FNDC3B	4	7471	7473	66146	72630	FNDC3B_CCACAGGAAAGTCCAACAGG	FNDC3B_GGTACCAATGTCGTTTCGAG	FNDC3B_TGATGCTGGGGAAAAAACTG	FNDC3B_CAGGTCAATGTCGACCACCG	2	1,330858829	0,936370514	0,959133072	1	0,998792318
TFAP2D	4	4240	7475	27478	27491	TFAP2D_ACTCGTAATGGAAGGACTGG	TFAP2D_CAAGGTGGAGTGATAAGAAG	TFAP2D_ATTGTGCAGGTTAATAAAGT	TFAP2D_CTTGGCTTAAACTTACCAGC	2	1,330651588	1,02944843	0,959613742	1	0,998792318
TFAP2B	4	4248	7483	27487	27488	TFAP2B_ATCGGTTTGAATTTACCCGC	TFAP2B_GGACGTCTTCCATTCCGGGA	TFAP2B_CAAGTACGAAGATATCTATG	TFAP2B_CATGTCTGTCAACACCGGCG	2	1,329823255	1,028697124	0,961489355	1	0,998792318
TFCP2L1	4	3007	7493	27505	27506	TFCP2L1_GGGGACCGGATCCTGGACAT	TFCP2L1_GTCAGTCTTCTGTTTCCGAT	TFCP2L1_GTGGGACGTACCCTTCGCCG	TFCP2L1_TCCCCAGAGCATCATCCGTG	2	1,32878925	1,092102365	0,963792563	1	0,998792318
CFAP36	4	2981	7494	52839	52850	CFAP36_TTACCTGACTGCTTAACCGA	CFAP36_AGCATCGCGGGGTTCCTGCG	CFAP36_TGCAAAGACCCATACATCAC	CFAP36_CCTCAACCTTACCTGAGGGT	2	1,328685936	1,093705823	0,964038906	1	0,998792318
GMNC	4	7508	7510	64287	64288	GMNC_AGTTAGCAAATTCACTAGAG	GMNC_CTCTTCTGGGATGAGATGCG	GMNC_CATGAGCACAAGTCCGGAAG	GMNC_CCTGGGTCCTTCAAACACTT	2	1,327035032	0,933735426	0,967857225	1	0,998792318
CFD	4	2758	7511	52919	52920	CFD_ATGGCGTCGGTGCAGCTGAA	CFD_ACGTCGTACAGGCGCTTGGA	CFD_ACCGGGAACTCTCTGCGACG	CFD_CCCCGTGGTCGGATCCTGGG	2	1,326931983	1,107738113	0,968102567	1	0,998792318
CFHR1	4	2852	7515	52752	52836	CFHR1_GAGCCCTTATGAAATGTTTG	CFHR1_AGGAAAGAAACACAGTCCTA	CFHR1_TTAGATTCTACGGGAAAATG	CFHR1_AACTTCCCCTGTAGGAACCT	2	1,326519944	1,101086073	0,969020846	1	0,998792318
PCYT2	4	4212	7518	21343	21346	PCYT2_AGAATGCAAGCGCACGCAAG	PCYT2_GGTCTCTAGTGTAGTGACGT	PCYT2_GAGGATACGGAACAGGTCGA	PCYT2_TGCATACTCCCGGTACTCAG	2	1,326211077	1,028414335	0,969714813	1	0,998792318
TEX28	4	7520	7521	27516	27517	TEX28_ACAACTTACAGGATAGTGTC	TEX28_AAGCGACTCTCCAAGATGAA	TEX28_CAGGAGGAGAAGTGTAGGTG	TEX28_GGAGTCCTATCACAGCCTAA	2	1,325902351	0,932935713	0,970415789	1	0,998792318
RPH3A	4	5266	7529	35214	72626	RPH3A_GCTTGGGAATAGGGTCCGGA	RPH3A_TGAGCTCATTCGTGCCTCGG	RPH3A_CAGGAGGTGCAGCTTAACGT	RPH3A_ACAGTCCTCACATACTACAC	2	1,325079764	0,988928755	0,972306423	1	0,998792318
FMR1NB	4	7530	7531	66074	66116	FMR1NB_CTCTAAGTGAGCCACACGCA	FMR1NB_GAGAGCATGAGCATCCCAAA	FMR1NB_GAGCAGCCATCCTGGATACG	FMR1NB_ATTCAGCAAAGCTTCCAATG	2	1,324874273	0,932227635	0,972792099	1	0,998792318
TEX40	4	2727	7535	27536	27537	TEX40_ACTGCATCCCAGATCGAGGC	TEX40_GAGCGTGCATAGCGACACTC	TEX40_ACATTAGCAAGACCCGCGGG	TEX40_GTGGAGCTGGAGTTGCACCG	2	1,324463476	1,1086844	0,973765455	1	0,998792318
JTB	4	6151	7539	14070	73488	JTB_CAGGAAGAGAAGCTGTCAGG	JTB_TTCACCTTAAAGCTCTGGTA	JTB_ACAGCCCGGAAATTAGAGCA	JTB_CAGAAAACTACCCCTGAGTG	2	1,324052926	0,962833914	0,974704764	1	0,998792318
FKBP8	4	7544	7545	45874	72286	FKBP8_AGTGTCCCACTCATGGACGT	FKBP8_CAGCGACGTCTGCAGATGTA	FKBP8_CCCATACATCCCCCCGCACG	FKBP8_GGACATGGGACAACCCCCGG	2	1,323437566	0,931238292	0,976111724	1	0,998792318
TDRD1	4	4107	7547	38260	38261	TDRD1_CCTTGTCCATAAGTAATCCA	TDRD1_GTTACCGAATTCAAACACCC	TDRD1_ATTTATCAATAAGCTCCACC	TDRD1_CAGTACTGCTCCATTAACAG	2	1,323232569	1,031460578	0,976602407	1	0,998792318
FHAD1	4	1533	7554	45994	45995	FHAD1_TCATTAAAATCAATTTGGAG	FHAD1_CGAGTGCCACATTCAAAACG	FHAD1_TTTGGCGAAAAGCATTACCC	FHAD1_CTTACTCACTCTAGAGCCAA	2	1,322515568	1,222314461	0,97826272	1	0,998792318
RAP1GAP2	4	5143	7556	16927	16928	RAP1GAP2_ATAGGACACAATCATTTGGG	RAP1GAP2_TCCCTTCTAGGACCGGACCA	RAP1GAP2_GTACACAACATTCCGGGACA	RAP1GAP2_GAAGCCTCTTACCTTCATGG	2	1,322310849	0,991551639	0,97872236	1	0,998792318
TDG	4	4144	7557	38186	38218	TDG_TTTATAGATTGGCATAAACC	TDG_TCTGTGTCTGGAATCTTATG	TDG_CCGGCAGCAAAGATCTCTCC	TDG_CCTGCTCAGGAACCAGTGCA	2	1,322208512	1,02933434	0,978960692	1	0,998792318
FGR	4	1523	7558	45988	72279	FGR_AGGGGACTTCAGAAGCTACG	FGR_AGCTTGGATTGAGTCAACAG	FGR_CGAGTTGAACTGAACCCGTG	FGR_GTGACCGAGTTCATGTGTCA	2	1,322106191	1,223443938	0,979217049	1	0,998792318
RPRD1A	4	2262	7561	36629	36630	RPRD1A_CAGGGTAAAATTTCTACCTG	RPRD1A_GTGATGCAGCAGTTCATCAG	RPRD1A_AACTTATGAACAGATAAAGG	RPRD1A_GAAAGTTGTAAGAAGCACCT	2	1,32179932	1,143852042	0,979933047	1	0,998792318
CHODL	4	7560	7562	52965	74490	CHODL_TACACAGATGAACCTTCCTG	CHODL_CCTGCCCAGATCTCTACCAG	CHODL_CAGCCGAGTGAGCTTTCAGG	CHODL_TGCAAAACCTGACAAAACCC	2	1,321697061	0,930059286	0,980188402	1	0,998792318
RAP2B	4	7548	7563	16899	16908	RAP2B_GGAGCCCGTCACGAACTGCA	RAP2B_AGTCCACCTCAATCTCCTTG	RAP2B_GCTGGAGATCCTGGATACGG	RAP2B_GGTTGACGAGGCTGTAGACC	2	1,321594817	0,930239634	0,980440754	1	0,998792318
TDRD10	4	7564	7565	38262	38263	TDRD10_GCAGGCTCTGTTTAGCACCC	TDRD10_GTTTGGGAAGAATGGAGTGT	TDRD10_ACTCATCCATAGCGTCCGTG	TDRD10_AGGCTGCTGGATCATATCAG	2	1,321390375	0,929828912	0,980932439	1	0,998792318
KIAA0922	4	7568	7569	58351	58352	KIAA0922_CAACCCTAGTAGGGACAGCG	KIAA0922_CATCATTTAATACAACACTA	KIAA0922_CCTAAGTCTTGTAACCGCAG	KIAA0922_TTTCTCTGGATCAATCTACC	2	1,320981675	0,929547595	0,981943848	1	0,998792318
PDE6C	4	5815	7571	21495	21536	PDE6C_GGATGATAGACACAAAGTTG	PDE6C_GAAACACAACTTCTTTGTCA	PDE6C_GAGCACGGATTGATTAAATG	PDE6C_GTTTCACAAAGCGCTCTACA	2	1,320777417	0,970287519	0,982436534	1	0,998792318
CHMP1A	4	4096	7572	53155	53156	CHMP1A_GAACCTGGACGTCCATACAT	CHMP1A_AGACAGCTGTGACTATGAAG	CHMP1A_CCTCATCATGCAGATCGCCG	CHMP1A_CTCGAACCTGTCCATCACTG	2	1,320675311	1,030665266	0,982682877	1	0,998792318
FIG4	4	5130	7573	46065	46066	FIG4_CACAGGTGGAATGAACTAGG	FIG4_AACCGCTCGAAATAAGCCCG	FIG4_TAAAAGAGGTGCAAACTGTG	FIG4_GAAGGATTAATTACACAAGG	2	1,32057322	0,991113634	0,982940236	1	0,998792318
FHL5	4	5117	7581	46070	46071	FHL5_GGCAGGTGATAACTTCAGGT	FHL5_CCTTTGATCTCCAAAGAGAG	FHL5_TGGAATTTAAGGGAAACTAC	FHL5_CAAATGCAATCACTCTTTGG	2	1,319757047	0,991137773	0,98484589	1	0,998792318
PDE8B	4	7555	7582	21576	21578	PDE8B_CCAACAAGATCACTGGTGTG	PDE8B_AGTAATTGAGAGATACAAGG	PDE8B_ACACTCGCGAAACCACTGCG	PDE8B_CGGGGCATTTACCTTCACGC	2	1,319655094	0,92913468	0,985090231	1	0,998792318
TCP11X2	4	4199	7589	38163	38164	TCP11X2_TCATTAGGCCCAGAACACGG	TCP11X2_ACATAGTGTAGTGATGTCTG	TCP11X2_AAACACACATCCCTACCTCT	TCP11X2_ATGGCGTGTTCACTTCCAAG	2	1,318941853	1,025333727	0,986758555	1	0,998792318
CHRM1	4	4191	7591	53065	53066	CHRM1_GTGGCCCATGAGCAGGTACG	CHRM1_GCGTGCACATGACTGTGACA	CHRM1_CGCTTGGCACGGTAGCTCAG	CHRM1_TCACTGTGGCTAGCGACAGG	2	1,318738207	1,025573874	0,98725024	1	0,998792318
RPS10-NUDT3	4	7595	7598	36460	36461	RPS10-NUDT3_GGACAATCCATCTGTCTGGA	RPS10-NUDT3_AGTTCGTGAAGTCTGTGAGG	RPS10-NUDT3_GTCATGAAGGCCATGCAGGT	RPS10-NUDT3_GTGGCAGGCACAATCTCCGG	2	1,318025927	0,927551829	0,988925573	1	0,998792318
KIAA0319	4	7597	7599	58300	58301	KIAA0319_AAGGCAACAGTCTACTGCTG	KIAA0319_AGATATGGGTAGCTCAGATG	KIAA0319_AAAGTGAGATAAGACCTGAT	KIAA0319_AGTGCCGAGTACACGGACTG	2	1,317924233	0,927462733	0,989178926	1	0,998792318
KIAA0232	4	2306	7601	58298	58299	KIAA0232_ATTGGCTCGGTGTACCACAA	KIAA0232_TTCTAGTGAGCTATCAAACG	KIAA0232_GTATGTTAAAGTAAGACACA	KIAA0232_TCTAAACTAGAATCCGTCTG	2	1,317720892	1,138016005	0,989649582	1	0,998792318
RPRML	4	7586	7602	36455	36456	RPRML_CTGCGTGCTGTCGCTTACCG	RPRML_CCCGTGGGTGCGGTTTCCCA	RPRML_CCAGCGACGGGGTCCCCGCG	RPRML_GCGACCTTCCTGAACCACAG	2	1,317619245	0,927520801	0,989871892	1	0,998792318
CHRD	4	4194	7603	53051	53052	CHRD_AGTGGTAGGGACAAGCAGTG	CHRD_TCGCAGTTATAGCGACCGCG	CHRD_AGGAGCCGCAGAGACAACCG	CHRD_CGGCCTTGCAGGACTAACCC	2	1,317517612	1,024835244	0,990107219	1	0,998792318
RAP1A	4	7604	7605	16692	71853	RAP1A_TGAACAAACTGAACTGTCTG	RAP1A_GTCCTGTAAGTCGTTAAACG	RAP1A_TTGTATATGAAGAACGGCCA	RAP1A_TCGAAATCCTGGATACTGCA	2	1,317314393	0,927024065	0,990590893	1	0,998792318
CHP1	4	7583	7606	52970	52972	CHP1_ACTGTACTGACTCACCCCTC	CHP1_AACTTGCCATCAACCCACTG	CHP1_ACTGCGGGACGAAGAGCTCG	CHP1_AGAGGCGAGTGATTTGACTG	2	1,317212806	0,92737509	0,990812201	1	0,998792318
TCTN2	4	7594	7607	14699	38181	TCTN2_TCTGCTGGGACGACGACACG	TCTN2_CTGTTAAATTACAAGGACAA	TCTN2_GTGTATGCAGAACGCCCCAG	TCTN2_TTGTTCAGCACTCCACACGT	2	1,317111234	0,927113613	0,991057543	1	0,998792318
FGGY	4	5080	7609	45981	45982	FGGY_CCCATCGAAACGTCATCATG	FGGY_CCTCGGAGGACTGCTCATGG	FGGY_GAACGTCTTCTTGTCACATG	FGGY_ATATGTCCACTTACACACCA	2	1,316908137	0,990951311	0,991538213	1	0,998792318
TCTN1	4	1553	7610	38179	38180	TCTN1_GTACCCACCGTCCGTGACTG	TCTN1_GGAGCCCCACGACATAACCA	TCTN1_ATTTAGAGACTGAATGACGA	TCTN1_CAAGAACAACATTCACGCAA	2	1,31680661	1,216819289	0,991774542	1	0,998792318
PDF	4	7611	7613	21540	21560	PDF_TGGCACACGTGCGAGAACGG	PDF_ACTCCCGACACAGCGCCTCG	PDF_GCTGCAAGCCCGGACACCGA	PDF_GGGTTCACGAACACGCGCAG	2	1,316502123	0,926484372	0,992472514	1	0,998792318
CHPT1	4	1550	7615	52971	53014	CHPT1_AGGATAAGTTCCTAAGCGAG	CHPT1_GAGTCCAGGTGACAAGACAC	CHPT1_GCTGGGGCTCGCCGTCAACG	CHPT1_CATTTGGAGGAGCAACAATG	2	1,316299208	1,21695937	0,992953184	1	0,998792318
TCTEX1D1	4	4188	7617	38171	74493	TCTEX1D1_CTCTCGCCTTACAGTTCAGA	TCTEX1D1_TTTGGCGAAAGGAAATTCAT	TCTEX1D1_GAGATATCATCACGCTGACT	TCTEX1D1_GATGACTAAAACCATTTCTG	2	1,316096353	1,024381391	0,993447873	1	0,998792318
FIGLA	4	5134	7622	46039	46040	FIGLA_CCTTCAATCTGGCAAAACCA	FIGLA_GGAAGGAGCCAAAGACTCAA	FIGLA_AGGTGCGACTGAATATATAC	FIGLA_GTGGACGAGTAGCCGCCCGA	2	1,31558948	0,988489057	0,994693608	1	0,998792318
RARRES2	4	1573	7624	16835	16837	RARRES2_TCCCAGCTGGAATATTTGTG	RARRES2_GCGCTGGGCTTCCGTGAGCT	RARRES2_AGAAACCCGAGTGCAAAGTC	RARRES2_GACCAGTGTGGAGAGCGCCG	2	1,315386837	1,213504772	0,995176281	1	0,998792318
PDE1C	4	4126	7625	21604	21605	PDE1C_TTCCACATTCAGACTCGGTG	PDE1C_ACATTGTCCAGCGATGATGG	PDE1C_GAAGTGACAAGACATATCTG	PDE1C_GTATAGACGGACATCAAACA	2	1,315285539	1,026655941	0,995386573	1	0,998792318
CHD6	4	7626	7627	53076	53077	CHD6_CCCGGAAGCACTCCGCTCGG	CHD6_AACAGCTCCAAGTCGAACGG	CHD6_GATGGGTTCAACGTAGATGG	CHD6_CCGAAAGGGCGGCACCAATG	2	1,315082986	0,925489249	0,995857229	1	0,998792318
KIAA1211	4	2373	7628	58187	58212	KIAA1211_GGAGGAAGGAAGATGCGCGG	KIAA1211_CGAGGAGCCAGGTATTTGCG	KIAA1211_CCTTGAACAAGGCCGCAAGG	KIAA1211_GGTTCCCGCGGGAATCACAC	2	1,314981733	1,131016227	0,996098565	1	0,998792318
TEK	4	285	7630	27647	27648	TEK_GCCTGAAACAGCATACCAGG	TEK_TACTCGGCCAGGTATATAGG	TEK_AGACCACTCTAAATTTGACC	TEK_TGGCACAGGAACACCCATAG	2	1,314779272	1,573030933	0,996617288	0,999860957	0,998792318
CHD9	4	7632	7634	53084	53085	CHD9_TTAGATGCATTAGTCATCTG	CHD9_TAGCCATTGGAACGGTCACA	CHD9_AATGTTGACTCATCAAAGTG	CHD9_GGGAGAGAGAATTTCGTACG	2	1,31437453	0,925021043	0,99754458	0,999977615	0,998792318
KIAA1191	4	4137	7635	58206	58207	KIAA1191_CAGCTATGATGATACCCTCG	KIAA1191_CAGGGTCAGATACCTTGGCG	KIAA1191_ACTAAAGTTACAGAGTGGAG	KIAA1191_GCTGGCTACACACCCCACAA	2	1,314273382	1,025670815	0,997779907	0,999400996	0,998792318
FKBP10	4	4989	7636	45897	45898	FKBP10_GGCACTTATGACACCTACGT	FKBP10_TGGGCATGTGTGTCAACGAG	FKBP10_TGGAAGATGTGGTCATCGAG	FKBP10_TACAATACCTATATCGGGCA	2	1,314172249	0,992678267	0,998027252	0,998837339	0,998792318
RPL39L	4	708	7639	36546	36547	RPL39L_GTTTCATCTGAATCCACTGG	RPL39L_TTTCACCATTAAGCGATTCC	RPL39L_CAGTGGATTCAGATGAAACC	RPL39L_TGAAACCTGGTAGTAAAATC	2	1,313868942	1,378610064	0,998792318	0,998792318	0,998792318

## Sheet: DATASET EV1 LEGEND
DATASET EV1. Raw data from the CRISPR screens shown in this work. This dataset provides the raw data for the various CRISPR-screen shown in our manuscript. The first two tabs indicate the number of reads for sgRNAs targeting the indicated genes found in screenings of mESC treated with either cisplatin or UV at the indicated doses. Pools of treatment resistant cells were isolated and libraries of …
